# Supplementary material for: Generation of Phenothiazine with Potent Anti-TLK1 Activity for Prostate Cancer Therapy
Source: iScience. 2020 Aug 20;23(9):101474. doi: 10.1016/j.isci.2020.101474 (PMC7486443; doi:10.1016/j.isci.2020.101474)
Supplement: Table S4. SCANMAX Table, Related to Figure 1 — Kinomescan of J54 inhibitory activity on human kinases. [file mmc2.xlsx]

## Sheet: Sheet 1 - NAS011-01-p-00001_Dat
Table S4_SCANMAX REPORT - related to Fig. 1
DiscoveRx Gene Symbol	Entrez Gene Symbol	Percent Control	Compound Concentration (nM)
AAK1	AAK1	80	15000
ABL1(E255K)-phosphorylated	ABL1	86	15000
ABL1(F317I)-nonphosphorylated	ABL1	92	15000
ABL1(F317I)-phosphorylated	ABL1	100	15000
ABL1(F317L)-nonphosphorylated	ABL1	98	15000
ABL1(F317L)-phosphorylated	ABL1	99	15000
ABL1(H396P)-nonphosphorylated	ABL1	86	15000
ABL1(H396P)-phosphorylated	ABL1	100	15000
ABL1(M351T)-phosphorylated	ABL1	100	15000
ABL1(Q252H)-nonphosphorylated	ABL1	78	15000
ABL1(Q252H)-phosphorylated	ABL1	90	15000
ABL1(T315I)-nonphosphorylated	ABL1	94	15000
ABL1(T315I)-phosphorylated	ABL1	93	15000
ABL1(Y253F)-phosphorylated	ABL1	79	15000
ABL1-nonphosphorylated	ABL1	95	15000
ABL1-phosphorylated	ABL1	71	15000
ABL2	ABL2	100	15000
ACVR1	ACVR1	94	15000
ACVR1B	ACVR1B	88	15000
ACVR2A	ACVR2A	86	15000
ACVR2B	ACVR2B	86	15000
ACVRL1	ACVRL1	100	15000
ADCK3	CABC1	100	15000
ADCK4	ADCK4	75	15000
AKT1	AKT1	97	15000
AKT2	AKT2	100	15000
AKT3	AKT3	84	15000
ALK	ALK	59	15000
ALK(C1156Y)	ALK	100	15000
ALK(L1196M)	ALK	100	15000
AMPK-alpha1	PRKAA1	100	15000
AMPK-alpha2	PRKAA2	100	15000
ANKK1	ANKK1	100	15000
ARK5	NUAK1	79	15000
ASK1	MAP3K5	98	15000
ASK2	MAP3K6	100	15000
AURKA	AURKA	100	15000
AURKB	AURKB	100	15000
AURKC	AURKC	100	15000
AXL	AXL	99	15000
BIKE	BMP2K	52	15000
BLK	BLK	60	15000
BMPR1A	BMPR1A	72	15000
BMPR1B	BMPR1B	93	15000
BMPR2	BMPR2	100	15000
BMX	BMX	100	15000
BRAF	BRAF	100	15000
BRAF(V600E)	BRAF	100	15000
BRK	PTK6	100	15000
BRSK1	BRSK1	100	15000
BRSK2	BRSK2	100	15000
BTK	BTK	97	15000
BUB1	BUB1	79	15000
CAMK1	CAMK1	97	15000
CAMK1B	PNCK	94	15000
CAMK1D	CAMK1D	85	15000
CAMK1G	CAMK1G	100	15000
CAMK2A	CAMK2A	78	15000
CAMK2B	CAMK2B	93	15000
CAMK2D	CAMK2D	100	15000
CAMK2G	CAMK2G	100	15000
CAMK4	CAMK4	94	15000
CAMKK1	CAMKK1	100	15000
CAMKK2	CAMKK2	100	15000
CASK	CASK	100	15000
CDC2L1	CDK11B	100	15000
CDC2L2	CDC2L2	100	15000
CDC2L5	CDK13	92	15000
CDK11	CDK19	81	15000
CDK2	CDK2	92	15000
CDK3	CDK3	89	15000
CDK4	CDK4	100	15000
CDK4-cyclinD1	CDK4	36	15000
CDK4-cyclinD3	CDK4	98	15000
CDK5	CDK5	99	15000
CDK7	CDK7	74	15000
CDK8	CDK8	100	15000
CDK9	CDK9	100	15000
CDKL1	CDKL1	79	15000
CDKL2	CDKL2	100	15000
CDKL3	CDKL3	100	15000
CDKL5	CDKL5	100	15000
CHEK1	CHEK1	100	15000
CHEK2	CHEK2	100	15000
CIT	CIT	88	15000
CLK1	CLK1	85	15000
CLK2	CLK2	79	15000
CLK3	CLK3	92	15000
CLK4	CLK4	100	15000
CSF1R	CSF1R	100	15000
CSF1R-autoinhibited	CSF1R	85	15000
CSK	CSK	100	15000
CSNK1A1	CSNK1A1	100	15000
CSNK1A1L	CSNK1A1L	100	15000
CSNK1D	CSNK1D	95	15000
CSNK1E	CSNK1E	100	15000
CSNK1G1	CSNK1G1	100	15000
CSNK1G2	CSNK1G2	93	15000
CSNK1G3	CSNK1G3	100	15000
CSNK2A1	CSNK2A1	79	15000
CSNK2A2	CSNK2A2	77	15000
CTK	MATK	95	15000
DAPK1	DAPK1	99	15000
DAPK2	DAPK2	97	15000
DAPK3	DAPK3	96	15000
DCAMKL1	DCLK1	100	15000
DCAMKL2	DCLK2	100	15000
DCAMKL3	DCLK3	95	15000
DDR1	DDR1	100	15000
DDR2	DDR2	88	15000
DLK	MAP3K12	100	15000
DMPK	DMPK	85	15000
DMPK2	CDC42BPG	89	15000
DRAK1	STK17A	89	15000
DRAK2	STK17B	83	15000
DYRK1A	DYRK1A	80	15000
DYRK1B	DYRK1B	54	15000
DYRK2	DYRK2	83	15000
EGFR	EGFR	92	15000
EGFR(E746-A750del)	EGFR	76	15000
EGFR(G719C)	EGFR	100	15000
EGFR(G719S)	EGFR	99	15000
EGFR(L747-E749del, A750P)	EGFR	90	15000
EGFR(L747-S752del, P753S)	EGFR	92	15000
EGFR(L747-T751del,Sins)	EGFR	92	15000
EGFR(L858R)	EGFR	92	15000
EGFR(L858R,T790M)	EGFR	100	15000
EGFR(L861Q)	EGFR	94	15000
EGFR(S752-I759del)	EGFR	94	15000
EGFR(T790M)	EGFR	96	15000
EIF2AK1	EIF2AK1	90	15000
EPHA1	EPHA1	100	15000
EPHA2	EPHA2	100	15000
EPHA3	EPHA3	99	15000
EPHA4	EPHA4	100	15000
EPHA5	EPHA5	100	15000
EPHA6	EPHA6	100	15000
EPHA7	EPHA7	100	15000
EPHA8	EPHA8	100	15000
EPHB1	EPHB1	100	15000
EPHB2	EPHB2	100	15000
EPHB3	EPHB3	100	15000
EPHB4	EPHB4	100	15000
EPHB6	EPHB6	74	15000
ERBB2	ERBB2	100	15000
ERBB3	ERBB3	78	15000
ERBB4	ERBB4	100	15000
ERK1	MAPK3	100	15000
ERK2	MAPK1	97	15000
ERK3	MAPK6	73	15000
ERK4	MAPK4	100	15000
ERK5	MAPK7	100	15000
ERK8	MAPK15	89	15000
1	1	62	15000
FAK	PTK2	92	15000
FER	FER	100	15000
FES	FES	100	15000
FGFR1	FGFR1	94	15000
FGFR2	FGFR2	100	15000
FGFR3	FGFR3	97	15000
FGFR3(G697C)	FGFR3	100	15000
FGFR4	FGFR4	100	15000
FGR	FGR	100	15000
FLT1	FLT1	98	15000
FLT3	FLT3	100	15000
FLT3(D835H)	FLT3	100	15000
FLT3(D835V)	FLT3	46	15000
FLT3(D835Y)	FLT3	79	15000
FLT3(ITD)	FLT3	68	15000
FLT3(ITD,D835V)	FLT3	57	15000
FLT3(ITD,F691L)	FLT3	65	15000
FLT3(K663Q)	FLT3	94	15000
FLT3(N841I)	FLT3	99	15000
FLT3(R834Q)	FLT3	100	15000
FLT3-autoinhibited	FLT3	100	15000
FLT4	FLT4	96	15000
FRK	FRK	100	15000
FYN	FYN	100	15000
GAK	GAK	95	15000
GCN2(Kin.Dom.2,S808G)	EIF2AK4	100	15000
GRK1	GRK1	100	15000
GRK2	ADRBK1	93	15000
GRK3	ADRBK2	93	15000
GRK4	GRK4	54	15000
GRK7	GRK7	100	15000
GSK3A	GSK3A	80	15000
GSK3B	GSK3B	100	15000
HASPIN	GSG2	94	15000
HCK	HCK	100	15000
HIPK1	HIPK1	85	15000
HIPK2	HIPK2	100	15000
HIPK3	HIPK3	100	15000
HIPK4	HIPK4	90	15000
HPK1	MAP4K1	100	15000
HUNK	HUNK	58	15000
ICK	ICK	100	15000
IGF1R	IGF1R	56	15000
IKK-alpha	CHUK	100	15000
IKK-beta	IKBKB	100	15000
IKK-epsilon	IKBKE	75	15000
INSR	INSR	68	15000
INSRR	INSRR	85	15000
IRAK1	IRAK1	100	15000
IRAK3	IRAK3	90	15000
IRAK4	IRAK4	100	15000
ITK	ITK	100	15000
JAK1(JH1domain-catalytic)	JAK1	100	15000
JAK1(JH2domain-pseudokinase)	JAK1	99	15000
JAK2(JH1domain-catalytic)	JAK2	95	15000
JAK3(JH1domain-catalytic)	JAK3	85	15000
JNK1	MAPK8	82	15000
JNK2	MAPK9	84	15000
JNK3	MAPK10	93	15000
KIT	KIT	100	15000
KIT(A829P)	KIT	94	15000
KIT(D816H)	KIT	62	15000
KIT(D816V)	KIT	96	15000
KIT(L576P)	KIT	100	15000
KIT(V559D)	KIT	100	15000
KIT(V559D,T670I)	KIT	100	15000
KIT(V559D,V654A)	KIT	99	15000
KIT-autoinhibited	KIT	100	15000
LATS1	LATS1	81	15000
LATS2	LATS2	90	15000
LCK	LCK	100	15000
LIMK1	LIMK1	100	15000
LIMK2	LIMK2	100	15000
LKB1	STK11	89	15000
LOK	STK10	100	15000
LRRK2	LRRK2	100	15000
LRRK2(G2019S)	LRRK2	38	15000
LTK	LTK	100	15000
LYN	LYN	98	15000
LZK	MAP3K13	92	15000
MAK	MAK	31	15000
MAP3K1	MAP3K1	100	15000
MAP3K15	MAP3K15	100	15000
MAP3K2	MAP3K2	100	15000
MAP3K3	MAP3K3	100	15000
MAP3K4	MAP3K4	97	15000
MAP4K2	MAP4K2	100	15000
MAP4K3	MAP4K3	100	15000
MAP4K4	MAP4K4	66	15000
MAP4K5	MAP4K5	68	15000
MAPKAPK2	MAPKAPK2	100	15000
MAPKAPK5	MAPKAPK5	100	15000
MARK1	MARK1	94	15000
MARK2	MARK2	99	15000
MARK3	MARK3	100	15000
MARK4	MARK4	100	15000
MAST1	MAST1	100	15000
MEK1	MAP2K1	100	15000
MEK2	MAP2K2	100	15000
MEK3	MAP2K3	100	15000
MEK4	MAP2K4	100	15000
MEK5	MAP2K5	95	15000
MEK6	MAP2K6	96	15000
MELK	MELK	84	15000
MERTK	MERTK	100	15000
MET	MET	92	15000
MET(M1250T)	MET	67	15000
MET(Y1235D)	MET	80	15000
MINK	MINK1	100	15000
MKK7	MAP2K7	79	15000
MKNK1	MKNK1	92	15000
MKNK2	MKNK2	90	15000
MLCK	MYLK3	79	15000
MLK1	MAP3K9	97	15000
MLK2	MAP3K10	97	15000
MLK3	MAP3K11	100	15000
MRCKA	CDC42BPA	99	15000
MRCKB	CDC42BPB	95	15000
MST1	STK4	100	15000
MST1R	MST1R	100	15000
MST2	STK3	100	15000
MST3	STK24	100	15000
MST4	MST4	100	15000
MTOR	MTOR	100	15000
MUSK	MUSK	100	15000
MYLK	MYLK	97	15000
MYLK2	MYLK2	74	15000
MYLK4	MYLK4	99	15000
MYO3A	MYO3A	100	15000
MYO3B	MYO3B	100	15000
NDR1	STK38	100	15000
NDR2	STK38L	100	15000
NEK1	NEK1	95	15000
NEK10	NEK10	97	15000
NEK11	NEK11	100	15000
NEK2	NEK2	100	15000
NEK3	NEK3	75	15000
NEK4	NEK4	100	15000
NEK5	NEK5	70	15000
NEK6	NEK6	92	15000
NEK7	NEK7	100	15000
NEK9	NEK9	100	15000
NIK	MAP3K14	100	15000
NIM1	MGC42105	100	15000
NLK	NLK	91	15000
OSR1	OXSR1	100	15000
p38-alpha	MAPK14	100	15000
p38-beta	MAPK11	100	15000
p38-delta	MAPK13	100	15000
p38-gamma	MAPK12	58	15000
PAK1	PAK1	93	15000
PAK2	PAK2	76	15000
PAK3	PAK3	100	15000
PAK4	PAK4	99	15000
PAK6	PAK6	100	15000
PAK7	PAK7	100	15000
PCTK1	CDK16	99	15000
PCTK2	CDK17	100	15000
PCTK3	CDK18	100	15000
PDGFRA	PDGFRA	100	15000
PDGFRB	PDGFRB	100	15000
PDPK1	PDPK1	92	15000
PFCDPK1(P.falciparum)	CDPK1	100	15000
PFPK5(P.falciparum)	MAL13P1.279	98	15000
PFTAIRE2	CDK15	100	15000
PFTK1	CDK14	100	15000
PHKG1	PHKG1	100	15000
PHKG2	PHKG2	94	15000
PIK3C2B	PIK3C2B	96	15000
PIK3C2G	PIK3C2G	74	15000
PIK3CA	PIK3CA	94	15000
PIK3CA(C420R)	PIK3CA	88	15000
PIK3CA(E542K)	PIK3CA	100	15000
PIK3CA(E545A)	PIK3CA	97	15000
PIK3CA(E545K)	PIK3CA	100	15000
PIK3CA(H1047L)	PIK3CA	100	15000
PIK3CA(H1047Y)	PIK3CA	86	15000
PIK3CA(I800L)	PIK3CA	99	15000
PIK3CA(M1043I)	PIK3CA	98	15000
PIK3CA(Q546K)	PIK3CA	100	15000
PIK3CB	PIK3CB	100	15000
PIK3CD	PIK3CD	100	15000
PIK3CG	PIK3CG	99	15000
PIK4CB	PI4KB	100	15000
PIKFYVE	PIKFYVE	94	15000
PIM1	PIM1	81	15000
PIM2	PIM2	42	15000
PIM3	PIM3	47	15000
PIP5K1A	PIP5K1A	46	15000
PIP5K1C	PIP5K1C	100	15000
PIP5K2B	PIP4K2B	51	15000
PIP5K2C	PIP4K2C	100	15000
PKAC-alpha	PRKACA	98	15000
PKAC-beta	PRKACB	86	15000
PKMYT1	PKMYT1	100	15000
PKN1	PKN1	100	15000
PKN2	PKN2	69	15000
PKNB(M.tuberculosis)	pknB	87	15000
PLK1	PLK1	100	15000
PLK2	PLK2	100	15000
PLK3	PLK3	100	15000
PLK4	PLK4	85	15000
PRKCD	PRKCD	100	15000
PRKCE	PRKCE	100	15000
PRKCH	PRKCH	94	15000
PRKCI	PRKCI	98	15000
PRKCQ	PRKCQ	96	15000
PRKD1	PRKD1	97	15000
PRKD2	PRKD2	95	15000
PRKD3	PRKD3	100	15000
PRKG1	PRKG1	86	15000
PRKG2	PRKG2	99	15000
PRKR	EIF2AK2	93	15000
PRKX	PRKX	91	15000
PRP4	PRPF4B	74	15000
PYK2	PTK2B	100	15000
QSK	KIAA0999	100	15000
RAF1	RAF1	100	15000
RET	RET	98	15000
RET(M918T)	RET	97	15000
RET(V804L)	RET	88	15000
RET(V804M)	RET	100	15000
RIOK1	RIOK1	59	15000
RIOK2	RIOK2	100	15000
RIOK3	RIOK3	72	15000
RIPK1	RIPK1	84	15000
RIPK2	RIPK2	100	15000
RIPK4	RIPK4	100	15000
RIPK5	DSTYK	100	15000
ROCK1	ROCK1	100	15000
ROCK2	ROCK2	98	15000
ROS1	ROS1	100	15000
RPS6KA4(Kin.Dom.1-N-terminal)	RPS6KA4	75	15000
RPS6KA4(Kin.Dom.2-C-terminal)	RPS6KA4	94	15000
RPS6KA5(Kin.Dom.1-N-terminal)	RPS6KA5	100	15000
RPS6KA5(Kin.Dom.2-C-terminal)	RPS6KA5	100	15000
RSK1(Kin.Dom.1-N-terminal)	RPS6KA1	100	15000
RSK1(Kin.Dom.2-C-terminal)	RPS6KA1	100	15000
RSK2(Kin.Dom.1-N-terminal)	RPS6KA3	97	15000
RSK2(Kin.Dom.2-C-terminal)	RPS6KA3	89	15000
RSK3(Kin.Dom.1-N-terminal)	RPS6KA2	100	15000
RSK3(Kin.Dom.2-C-terminal)	RPS6KA2	97	15000
RSK4(Kin.Dom.1-N-terminal)	RPS6KA6	100	15000
RSK4(Kin.Dom.2-C-terminal)	RPS6KA6	99	15000
S6K1	RPS6KB1	100	15000
SBK1	SBK1	93	15000
SGK	SGK1	93	15000
SgK110	SgK110	100	15000
SGK2	SGK2	90	15000
SGK3	SGK3	94	15000
SIK	SIK1	91	15000
SIK2	SIK2	97	15000
SLK	SLK	100	15000
SNARK	NUAK2	99	15000
SNRK	SNRK	59	15000
SRC	SRC	96	15000
SRMS	SRMS	100	15000
SRPK1	SRPK1	100	15000
SRPK2	SRPK2	100	15000
SRPK3	SRPK3	100	15000
STK16	STK16	99	15000
STK33	STK33	100	15000
STK35	STK35	82	15000
STK36	STK36	67	15000
STK39	STK39	100	15000
SYK	SYK	100	15000
TAK1	MAP3K7	97	15000
TAOK1	TAOK1	100	15000
TAOK2	TAOK2	100	15000
TAOK3	TAOK3	100	15000
TBK1	TBK1	89	15000
TEC	TEC	100	15000
TESK1	TESK1	100	15000
TGFBR1	TGFBR1	100	15000
TGFBR2	TGFBR2	99	15000
TIE1	TIE1	98	15000
TIE2	TEK	76	15000
TLK1	TLK1	16	15000
TLK2	TLK2	23	15000
TNIK	TNIK	98	15000
TNK1	TNK1	99	15000
TNK2	TNK2	100	15000
TNNI3K	TNNI3K	100	15000
TRKA	NTRK1	82	15000
TRKB	NTRK2	89	15000
TRKC	NTRK3	81	15000
TRPM6	TRPM6	100	15000
TSSK1B	TSSK1B	59	15000
TSSK3	TSSK3	87	15000
TTK	TTK	17	15000
TXK	TXK	99	15000
TYK2(JH1domain-catalytic)	TYK2	100	15000
TYK2(JH2domain-pseudokinase)	TYK2	100	15000
TYRO3	TYRO3	100	15000
ULK1	ULK1	99	15000
ULK2	ULK2	100	15000
ULK3	ULK3	79	15000
VEGFR2	KDR	100	15000
VPS34	PIK3C3	86	15000
VRK2	VRK2	70	15000
WEE1	WEE1	78	15000
WEE2	WEE2	100	15000
WNK1	WNK1	94	15000
WNK2	WNK2	100	15000
WNK3	WNK3	98	15000
WNK4	WNK4	91	15000
YANK1	STK32A	91	15000
YANK2	STK32B	100	15000
YANK3	STK32C	100	15000
YES	YES1	100	15000
YSK1	STK25	97	15000
YSK4	MAP3K19	86	15000
ZAK	ZAK	85	15000
ZAP70	ZAP70	100	15000
