# Supplementary material for: Generation of Phenothiazine with Potent Anti-TLK1 Activity for Prostate Cancer Therapy
Source: iScience. 2020 Aug 20;23(9):101474. doi: 10.1016/j.isci.2020.101474 (PMC7486443; doi:10.1016/j.isci.2020.101474)
Supplement: Data S1. TLK1_Model_PDB File Set, Related to Figure 2 — PDB Model of TLK1. [file mmc3.zip]

Archive with 1 entries (1 files):
- TLK1_model_PDB.pdb
