# Supplementary material for: Generation of Phenothiazine with Potent Anti-TLK1 Activity for Prostate Cancer Therapy
Source: iScience. 2020 Aug 20;23(9):101474. doi: 10.1016/j.isci.2020.101474 (PMC7486443; doi:10.1016/j.isci.2020.101474)
Supplement: Data S1. TLK1_Model_PDB File Set, Related to Figure 2 — PDB Model of TLK1. [file mmc3.zip › TLK1_model_PDB.pdb]

MODEL     100000
ATOM      1  N   LEU     1      20.436  66.789  26.203  1.00  0.00           N  
ATOM      2  H1  LEU     1      20.589  66.858  27.199  1.00  0.00           H  
ATOM      3  H2  LEU     1      19.444  66.887  26.040  1.00  0.00           H  
ATOM      4  H3  LEU     1      20.913  67.600  25.836  1.00  0.00           H  
ATOM      5  CA  LEU     1      21.117  65.599  25.693  1.00  0.00           C  
ATOM      6  HA  LEU     1      20.725  65.326  24.713  1.00  0.00           H  
ATOM      7  CB  LEU     1      22.655  66.002  25.666  1.00  0.00           C  
ATOM      8  HB2 LEU     1      22.829  66.885  25.051  1.00  0.00           H  
ATOM      9  HB3 LEU     1      23.006  66.207  26.678  1.00  0.00           H  
ATOM     10  CG  LEU     1      23.559  64.858  25.196  1.00  0.00           C  
ATOM     11  HG  LEU     1      23.488  64.047  25.921  1.00  0.00           H  
ATOM     12  CD1 LEU     1      23.108  64.384  23.784  1.00  0.00           C  
ATOM     13 HD11 LEU     1      23.787  63.586  23.484  1.00  0.00           H  
ATOM     14 HD12 LEU     1      22.096  64.004  23.646  1.00  0.00           H  
ATOM     15 HD13 LEU     1      23.413  65.096  23.018  1.00  0.00           H  
ATOM     16  CD2 LEU     1      25.061  65.156  25.141  1.00  0.00           C  
ATOM     17 HD21 LEU     1      25.446  65.518  26.095  1.00  0.00           H  
ATOM     18 HD22 LEU     1      25.545  64.226  24.841  1.00  0.00           H  
ATOM     19 HD23 LEU     1      25.257  65.892  24.361  1.00  0.00           H  
ATOM     20  C   LEU     1      20.904  64.391  26.568  1.00  0.00           C  
ATOM     21  O   LEU     1      21.351  64.444  27.775  1.00  0.00           O  
ATOM     22  N   GLU     2      20.179  63.381  26.025  1.00  0.00           N  
ATOM     23  H   GLU     2      19.993  63.357  25.032  1.00  0.00           H  
ATOM     24  CA  GLU     2      19.875  62.126  26.623  1.00  0.00           C  
ATOM     25  HA  GLU     2      20.680  61.912  27.326  1.00  0.00           H  
ATOM     26  CB  GLU     2      18.510  62.091  27.280  1.00  0.00           C  
ATOM     27  HB2 GLU     2      18.234  61.075  27.563  1.00  0.00           H  
ATOM     28  HB3 GLU     2      18.651  62.637  28.212  1.00  0.00           H  
ATOM     29  CG  GLU     2      17.199  62.706  26.625  1.00  0.00           C  
ATOM     30  HG2 GLU     2      17.152  62.338  25.600  1.00  0.00           H  
ATOM     31  HG3 GLU     2      17.152  63.794  26.575  1.00  0.00           H  
ATOM     32  CD  GLU     2      15.934  62.108  27.356  1.00  0.00           C  
ATOM     33  OE1 GLU     2      15.061  62.826  27.871  1.00  0.00           O  
ATOM     34  OE2 GLU     2      15.719  60.895  27.289  1.00  0.00           O  
ATOM     35  C   GLU     2      19.797  61.089  25.537  1.00  0.00           C  
ATOM     36  O   GLU     2      19.672  61.466  24.355  1.00  0.00           O  
ATOM     37  N   ARG     3      20.014  59.760  25.750  1.00  0.00           N  
ATOM     38  H   ARG     3      20.252  59.535  26.705  1.00  0.00           H  
ATOM     39  CA  ARG     3      20.168  58.752  24.669  1.00  0.00           C  
ATOM     40  HA  ARG     3      20.057  59.241  23.702  1.00  0.00           H  
ATOM     41  CB  ARG     3      21.628  58.172  24.716  1.00  0.00           C  
ATOM     42  HB2 ARG     3      21.746  57.470  23.890  1.00  0.00           H  
ATOM     43  HB3 ARG     3      22.274  59.036  24.561  1.00  0.00           H  
ATOM     44  CG  ARG     3      21.985  57.536  26.043  1.00  0.00           C  
ATOM     45  HG2 ARG     3      21.144  56.879  26.264  1.00  0.00           H  
ATOM     46  HG3 ARG     3      22.198  58.210  26.872  1.00  0.00           H  
ATOM     47  CD  ARG     3      23.213  56.650  25.813  1.00  0.00           C  
ATOM     48  HD2 ARG     3      23.995  57.318  25.451  1.00  0.00           H  
ATOM     49  HD3 ARG     3      23.037  55.826  25.122  1.00  0.00           H  
ATOM     50  NE  ARG     3      23.570  55.970  27.057  1.00  0.00           N  
ATOM     51  HE  ARG     3      22.910  56.009  27.821  1.00  0.00           H  
ATOM     52  CZ  ARG     3      24.678  55.304  27.176  1.00  0.00           C  
ATOM     53  NH1 ARG     3      25.054  54.715  28.283  1.00  0.00           N  
ATOM     54 HH11 ARG     3      25.867  54.118  28.322  1.00  0.00           H  
ATOM     55 HH12 ARG     3      24.444  54.853  29.076  1.00  0.00           H  
ATOM     56  NH2 ARG     3      25.474  55.131  26.095  1.00  0.00           N  
ATOM     57 HH21 ARG     3      26.374  54.681  26.185  1.00  0.00           H  
ATOM     58 HH22 ARG     3      25.188  55.510  25.204  1.00  0.00           H  
ATOM     59  C   ARG     3      19.178  57.574  24.745  1.00  0.00           C  
ATOM     60  O   ARG     3      18.506  57.345  25.718  1.00  0.00           O  
ATOM     61  N   VAL     4      19.050  56.839  23.659  1.00  0.00           N  
ATOM     62  H   VAL     4      19.678  57.099  22.911  1.00  0.00           H  
ATOM     63  CA  VAL     4      18.206  55.652  23.511  1.00  0.00           C  
ATOM     64  HA  VAL     4      17.188  55.836  23.856  1.00  0.00           H  
ATOM     65  CB  VAL     4      17.999  55.495  22.037  1.00  0.00           C  
ATOM     66  HB  VAL     4      19.012  55.413  21.644  1.00  0.00           H  
ATOM     67  CG1 VAL     4      17.223  54.133  21.705  1.00  0.00           C  
ATOM     68 HG11 VAL     4      16.927  53.951  20.672  1.00  0.00           H  
ATOM     69 HG12 VAL     4      17.767  53.240  22.013  1.00  0.00           H  
ATOM     70 HG13 VAL     4      16.277  54.087  22.245  1.00  0.00           H  
ATOM     71  CG2 VAL     4      17.182  56.634  21.303  1.00  0.00           C  
ATOM     72 HG21 VAL     4      17.492  57.636  21.600  1.00  0.00           H  
ATOM     73 HG22 VAL     4      17.322  56.430  20.241  1.00  0.00           H  
ATOM     74 HG23 VAL     4      16.109  56.581  21.488  1.00  0.00           H  
ATOM     75  C   VAL     4      18.938  54.377  24.079  1.00  0.00           C  
ATOM     76  O   VAL     4      20.134  54.178  23.926  1.00  0.00           O  
ATOM     77  N   ARG     5      18.125  53.673  24.866  1.00  0.00           N  
ATOM     78  H   ARG     5      17.162  53.963  24.967  1.00  0.00           H  
ATOM     79  CA  ARG     5      18.567  52.658  25.817  1.00  0.00           C  
ATOM     80  HA  ARG     5      19.378  53.055  26.428  1.00  0.00           H  
ATOM     81  CB  ARG     5      17.378  52.169  26.648  1.00  0.00           C  
ATOM     82  HB2 ARG     5      16.822  52.999  27.085  1.00  0.00           H  
ATOM     83  HB3 ARG     5      16.671  51.664  25.991  1.00  0.00           H  
ATOM     84  CG  ARG     5      17.684  51.169  27.720  1.00  0.00           C  
ATOM     85  HG2 ARG     5      17.952  50.200  27.300  1.00  0.00           H  
ATOM     86  HG3 ARG     5      16.776  51.084  28.317  1.00  0.00           H  
ATOM     87  CD  ARG     5      18.806  51.509  28.737  1.00  0.00           C  
ATOM     88  HD2 ARG     5      19.762  51.601  28.224  1.00  0.00           H  
ATOM     89  HD3 ARG     5      18.967  50.710  29.461  1.00  0.00           H  
ATOM     90  NE  ARG     5      18.548  52.737  29.465  1.00  0.00           N  
ATOM     91  HE  ARG     5      17.747  53.323  29.279  1.00  0.00           H  
ATOM     92  CZ  ARG     5      19.375  53.257  30.297  1.00  0.00           C  
ATOM     93  NH1 ARG     5      19.126  54.346  30.936  1.00  0.00           N  
ATOM     94 HH11 ARG     5      19.863  54.793  31.462  1.00  0.00           H  
ATOM     95 HH12 ARG     5      18.214  54.769  30.837  1.00  0.00           H  
ATOM     96  NH2 ARG     5      20.558  52.729  30.481  1.00  0.00           N  
ATOM     97 HH21 ARG     5      21.211  53.182  31.104  1.00  0.00           H  
ATOM     98 HH22 ARG     5      20.786  51.932  29.904  1.00  0.00           H  
ATOM     99  C   ARG     5      19.321  51.528  25.041  1.00  0.00           C  
ATOM    100  O   ARG     5      20.297  51.041  25.585  1.00  0.00           O  
ATOM    101  N   ASN     6      18.999  51.204  23.762  1.00  0.00           N  
ATOM    102  H   ASN     6      18.085  51.398  23.378  1.00  0.00           H  
ATOM    103  CA  ASN     6      19.828  50.223  23.055  1.00  0.00           C  
ATOM    104  HA  ASN     6      19.875  49.308  23.644  1.00  0.00           H  
ATOM    105  CB  ASN     6      19.115  49.785  21.772  1.00  0.00           C  
ATOM    106  HB2 ASN     6      18.169  49.307  22.026  1.00  0.00           H  
ATOM    107  HB3 ASN     6      19.798  49.083  21.292  1.00  0.00           H  
ATOM    108  CG  ASN     6      18.907  50.888  20.726  1.00  0.00           C  
ATOM    109  OD1 ASN     6      19.573  51.931  20.747  1.00  0.00           O  
ATOM    110  ND2 ASN     6      18.069  50.673  19.801  1.00  0.00           N  
ATOM    111 HD21 ASN     6      17.595  49.781  19.809  1.00  0.00           H  
ATOM    112 HD22 ASN     6      17.734  51.381  19.163  1.00  0.00           H  
ATOM    113  C   ASN     6      21.350  50.618  22.860  1.00  0.00           C  
ATOM    114  O   ASN     6      22.208  49.774  22.845  1.00  0.00           O  
ATOM    115  N   LEU     7      21.621  51.926  22.644  1.00  0.00           N  
ATOM    116  H   LEU     7      20.877  52.607  22.590  1.00  0.00           H  
ATOM    117  CA  LEU     7      22.949  52.515  22.587  1.00  0.00           C  
ATOM    118  HA  LEU     7      23.518  51.904  21.886  1.00  0.00           H  
ATOM    119  CB  LEU     7      23.008  53.964  22.042  1.00  0.00           C  
ATOM    120  HB2 LEU     7      22.506  54.550  22.811  1.00  0.00           H  
ATOM    121  HB3 LEU     7      24.078  54.168  21.986  1.00  0.00           H  
ATOM    122  CG  LEU     7      22.235  54.170  20.748  1.00  0.00           C  
ATOM    123  HG  LEU     7      21.165  54.053  20.919  1.00  0.00           H  
ATOM    124  CD1 LEU     7      22.274  55.637  20.357  1.00  0.00           C  
ATOM    125 HD11 LEU     7      21.714  55.799  19.436  1.00  0.00           H  
ATOM    126 HD12 LEU     7      21.887  56.222  21.191  1.00  0.00           H  
ATOM    127 HD13 LEU     7      23.325  55.900  20.235  1.00  0.00           H  
ATOM    128  CD2 LEU     7      22.636  53.187  19.653  1.00  0.00           C  
ATOM    129 HD21 LEU     7      22.380  52.167  19.939  1.00  0.00           H  
ATOM    130 HD22 LEU     7      22.122  53.574  18.773  1.00  0.00           H  
ATOM    131 HD23 LEU     7      23.715  53.248  19.511  1.00  0.00           H  
ATOM    132  C   LEU     7      23.655  52.352  23.921  1.00  0.00           C  
ATOM    133  O   LEU     7      24.809  51.997  23.952  1.00  0.00           O  
ATOM    134  N   HIE     8      22.979  52.389  25.077  1.00  0.00           N  
ATOM    135  H   HIE     8      21.975  52.486  25.025  1.00  0.00           H  
ATOM    136  CA  HIE     8      23.563  51.886  26.382  1.00  0.00           C  
ATOM    137  HA  HIE     8      24.571  52.275  26.530  1.00  0.00           H  
ATOM    138  CB  HIE     8      22.809  52.417  27.647  1.00  0.00           C  
ATOM    139  HB2 HIE     8      21.810  52.005  27.501  1.00  0.00           H  
ATOM    140  HB3 HIE     8      22.818  53.481  27.881  1.00  0.00           H  
ATOM    141  CG  HIE     8      23.266  51.627  28.861  1.00  0.00           C  
ATOM    142  ND1 HIE     8      22.400  50.735  29.451  1.00  0.00           N  
ATOM    143  CE1 HIE     8      23.019  50.231  30.487  1.00  0.00           C  
ATOM    144  HE1 HIE     8      22.584  49.382  30.993  1.00  0.00           H  
ATOM    145  NE2 HIE     8      24.219  50.807  30.624  1.00  0.00           N  
ATOM    146  HE2 HIE     8      24.750  50.611  31.460  1.00  0.00           H  
ATOM    147  CD2 HIE     8      24.432  51.637  29.594  1.00  0.00           C  
ATOM    148  HD2 HIE     8      25.238  52.338  29.431  1.00  0.00           H  
ATOM    149  C   HIE     8      23.843  50.344  26.417  1.00  0.00           C  
ATOM    150  O   HIE     8      24.954  49.917  26.678  1.00  0.00           O  
ATOM    151  N   ILE     9      22.839  49.473  26.108  1.00  0.00           N  
ATOM    152  H   ILE     9      21.915  49.835  25.919  1.00  0.00           H  
ATOM    153  CA  ILE     9      22.991  48.021  26.029  1.00  0.00           C  
ATOM    154  HA  ILE     9      23.211  47.673  27.038  1.00  0.00           H  
ATOM    155  CB  ILE     9      21.678  47.368  25.533  1.00  0.00           C  
ATOM    156  HB  ILE     9      21.590  47.816  24.543  1.00  0.00           H  
ATOM    157  CG2 ILE     9      21.833  45.808  25.301  1.00  0.00           C  
ATOM    158 HG21 ILE     9      20.814  45.507  25.058  1.00  0.00           H  
ATOM    159 HG22 ILE     9      22.507  45.560  24.481  1.00  0.00           H  
ATOM    160 HG23 ILE     9      22.217  45.401  26.236  1.00  0.00           H  
ATOM    161  CG1 ILE     9      20.394  47.799  26.367  1.00  0.00           C  
ATOM    162 HG12 ILE     9      20.227  48.861  26.549  1.00  0.00           H  
ATOM    163 HG13 ILE     9      19.522  47.430  25.826  1.00  0.00           H  
ATOM    164  CD1 ILE     9      20.323  47.182  27.815  1.00  0.00           C  
ATOM    165 HD11 ILE     9      20.569  46.121  27.760  1.00  0.00           H  
ATOM    166 HD12 ILE     9      21.048  47.681  28.457  1.00  0.00           H  
ATOM    167 HD13 ILE     9      19.321  47.281  28.234  1.00  0.00           H  
ATOM    168  C   ILE     9      24.181  47.638  25.057  1.00  0.00           C  
ATOM    169  O   ILE     9      24.971  46.777  25.413  1.00  0.00           O  
ATOM    170  N   ARG    10      24.274  48.139  23.879  1.00  0.00           N  
ATOM    171  H   ARG    10      23.610  48.850  23.608  1.00  0.00           H  
ATOM    172  CA  ARG    10      25.369  47.836  22.940  1.00  0.00           C  
ATOM    173  HA  ARG    10      25.421  46.768  22.732  1.00  0.00           H  
ATOM    174  CB  ARG    10      25.163  48.632  21.718  1.00  0.00           C  
ATOM    175  HB2 ARG    10      24.676  49.571  21.983  1.00  0.00           H  
ATOM    176  HB3 ARG    10      26.090  48.806  21.172  1.00  0.00           H  
ATOM    177  CG  ARG    10      24.208  47.969  20.680  1.00  0.00           C  
ATOM    178  HG2 ARG    10      23.352  47.646  21.273  1.00  0.00           H  
ATOM    179  HG3 ARG    10      24.700  47.049  20.364  1.00  0.00           H  
ATOM    180  CD  ARG    10      23.848  48.929  19.603  1.00  0.00           C  
ATOM    181  HD2 ARG    10      23.315  49.752  20.078  1.00  0.00           H  
ATOM    182  HD3 ARG    10      23.272  48.409  18.838  1.00  0.00           H  
ATOM    183  NE  ARG    10      24.986  49.483  18.884  1.00  0.00           N  
ATOM    184  HE  ARG    10      25.927  49.127  18.964  1.00  0.00           H  
ATOM    185  CZ  ARG    10      24.979  50.519  18.050  1.00  0.00           C  
ATOM    186  NH1 ARG    10      26.035  50.767  17.345  1.00  0.00           N  
ATOM    187 HH11 ARG    10      26.025  51.506  16.658  1.00  0.00           H  
ATOM    188 HH12 ARG    10      26.848  50.180  17.465  1.00  0.00           H  
ATOM    189  NH2 ARG    10      23.851  51.083  17.671  1.00  0.00           N  
ATOM    190 HH21 ARG    10      23.841  51.801  16.960  1.00  0.00           H  
ATOM    191 HH22 ARG    10      22.975  50.662  17.945  1.00  0.00           H  
ATOM    192  C   ARG    10      26.713  48.090  23.573  1.00  0.00           C  
ATOM    193  O   ARG    10      27.612  47.262  23.350  1.00  0.00           O  
ATOM    194  N   GLU    11      26.874  49.245  24.281  1.00  0.00           N  
ATOM    195  H   GLU    11      26.059  49.774  24.555  1.00  0.00           H  
ATOM    196  CA  GLU    11      28.191  49.611  24.841  1.00  0.00           C  
ATOM    197  HA  GLU    11      28.997  49.549  24.109  1.00  0.00           H  
ATOM    198  CB  GLU    11      28.211  51.104  25.072  1.00  0.00           C  
ATOM    199  HB2 GLU    11      29.184  51.517  24.808  1.00  0.00           H  
ATOM    200  HB3 GLU    11      27.365  51.551  24.550  1.00  0.00           H  
ATOM    201  CG  GLU    11      27.973  51.525  26.534  1.00  0.00           C  
ATOM    202  HG2 GLU    11      28.874  51.196  27.053  1.00  0.00           H  
ATOM    203  HG3 GLU    11      27.041  51.042  26.827  1.00  0.00           H  
ATOM    204  CD  GLU    11      27.733  52.966  26.859  1.00  0.00           C  
ATOM    205  OE1 GLU    11      27.325  53.228  28.021  1.00  0.00           O  
ATOM    206  OE2 GLU    11      27.978  53.860  26.041  1.00  0.00           O  
ATOM    207  C   GLU    11      28.727  48.766  26.017  1.00  0.00           C  
ATOM    208  O   GLU    11      29.955  48.718  26.253  1.00  0.00           O  
ATOM    209  N   LEU    12      27.837  47.939  26.643  1.00  0.00           N  
ATOM    210  H   LEU    12      26.844  47.923  26.461  1.00  0.00           H  
ATOM    211  CA  LEU    12      28.222  46.938  27.642  1.00  0.00           C  
ATOM    212  HA  LEU    12      28.759  47.412  28.464  1.00  0.00           H  
ATOM    213  CB  LEU    12      26.882  46.287  28.165  1.00  0.00           C  
ATOM    214  HB2 LEU    12      26.382  45.824  27.315  1.00  0.00           H  
ATOM    215  HB3 LEU    12      27.116  45.519  28.902  1.00  0.00           H  
ATOM    216  CG  LEU    12      25.874  47.170  28.821  1.00  0.00           C  
ATOM    217  HG  LEU    12      25.612  47.914  28.068  1.00  0.00           H  
ATOM    218  CD1 LEU    12      24.666  46.265  29.169  1.00  0.00           C  
ATOM    219 HD11 LEU    12      24.348  45.756  28.259  1.00  0.00           H  
ATOM    220 HD12 LEU    12      24.945  45.498  29.891  1.00  0.00           H  
ATOM    221 HD13 LEU    12      23.876  46.858  29.629  1.00  0.00           H  
ATOM    222  CD2 LEU    12      26.401  47.968  30.001  1.00  0.00           C  
ATOM    223 HD21 LEU    12      27.247  48.526  29.600  1.00  0.00           H  
ATOM    224 HD22 LEU    12      25.611  48.611  30.390  1.00  0.00           H  
ATOM    225 HD23 LEU    12      26.847  47.384  30.805  1.00  0.00           H  
ATOM    226  C   LEU    12      29.214  45.875  27.154  1.00  0.00           C  
ATOM    227  O   LEU    12      29.950  45.273  27.954  1.00  0.00           O  
ATOM    228  N   LYS    13      29.227  45.620  25.809  1.00  0.00           N  
ATOM    229  H   LYS    13      28.447  46.018  25.305  1.00  0.00           H  
ATOM    230  CA  LYS    13      30.126  44.653  25.156  1.00  0.00           C  
ATOM    231  HA  LYS    13      29.981  43.686  25.639  1.00  0.00           H  
ATOM    232  CB  LYS    13      29.713  44.668  23.682  1.00  0.00           C  
ATOM    233  HB2 LYS    13      29.784  45.687  23.304  1.00  0.00           H  
ATOM    234  HB3 LYS    13      30.420  44.054  23.123  1.00  0.00           H  
ATOM    235  CG  LYS    13      28.348  44.098  23.384  1.00  0.00           C  
ATOM    236  HG2 LYS    13      28.323  43.085  23.785  1.00  0.00           H  
ATOM    237  HG3 LYS    13      27.577  44.585  23.981  1.00  0.00           H  
ATOM    238  CD  LYS    13      27.931  44.060  21.883  1.00  0.00           C  
ATOM    239  HD2 LYS    13      27.934  45.075  21.486  1.00  0.00           H  
ATOM    240  HD3 LYS    13      26.911  43.675  21.875  1.00  0.00           H  
ATOM    241  CE  LYS    13      28.829  43.109  21.007  1.00  0.00           C  
ATOM    242  HE2 LYS    13      29.874  43.263  21.274  1.00  0.00           H  
ATOM    243  HE3 LYS    13      28.857  43.369  19.949  1.00  0.00           H  
ATOM    244  NZ  LYS    13      28.401  41.704  21.093  1.00  0.00           N  
ATOM    245  HZ1 LYS    13      28.715  41.218  21.921  1.00  0.00           H  
ATOM    246  HZ2 LYS    13      27.420  41.617  20.870  1.00  0.00           H  
ATOM    247  HZ3 LYS    13      28.832  41.069  20.436  1.00  0.00           H  
ATOM    248  C   LYS    13      31.628  44.997  25.338  1.00  0.00           C  
ATOM    249  O   LYS    13      32.460  44.109  25.397  1.00  0.00           O  
ATOM    250  N   ARG    14      31.942  46.281  25.494  1.00  0.00           N  
ATOM    251  H   ARG    14      31.125  46.863  25.379  1.00  0.00           H  
ATOM    252  CA  ARG    14      33.335  46.907  25.325  1.00  0.00           C  
ATOM    253  HA  ARG    14      34.030  46.099  25.551  1.00  0.00           H  
ATOM    254  CB  ARG    14      33.502  47.366  23.850  1.00  0.00           C  
ATOM    255  HB2 ARG    14      34.488  47.754  23.596  1.00  0.00           H  
ATOM    256  HB3 ARG    14      33.542  46.429  23.295  1.00  0.00           H  
ATOM    257  CG  ARG    14      32.604  48.327  23.121  1.00  0.00           C  
ATOM    258  HG2 ARG    14      31.565  47.996  23.115  1.00  0.00           H  
ATOM    259  HG3 ARG    14      33.073  48.342  22.137  1.00  0.00           H  
ATOM    260  CD  ARG    14      32.658  49.800  23.497  1.00  0.00           C  
ATOM    261  HD2 ARG    14      31.914  50.331  22.903  1.00  0.00           H  
ATOM    262  HD3 ARG    14      33.642  50.223  23.293  1.00  0.00           H  
ATOM    263  NE  ARG    14      32.265  50.061  24.894  1.00  0.00           N  
ATOM    264  HE  ARG    14      31.897  49.323  25.477  1.00  0.00           H  
ATOM    265  CZ  ARG    14      32.348  51.208  25.535  1.00  0.00           C  
ATOM    266  NH1 ARG    14      32.897  52.326  25.020  1.00  0.00           N  
ATOM    267 HH11 ARG    14      33.201  52.268  24.059  1.00  0.00           H  
ATOM    268 HH12 ARG    14      33.381  52.965  25.635  1.00  0.00           H  
ATOM    269  NH2 ARG    14      32.030  51.282  26.777  1.00  0.00           N  
ATOM    270 HH21 ARG    14      31.439  50.597  27.227  1.00  0.00           H  
ATOM    271 HH22 ARG    14      32.315  52.121  27.262  1.00  0.00           H  
ATOM    272  C   ARG    14      33.615  47.918  26.466  1.00  0.00           C  
ATOM    273  O   ARG    14      32.688  48.361  27.187  1.00  0.00           O  
ATOM    274  N   ILE    15      34.875  48.338  26.473  1.00  0.00           N  
ATOM    275  H   ILE    15      35.499  48.016  25.747  1.00  0.00           H  
ATOM    276  CA  ILE    15      35.439  49.332  27.422  1.00  0.00           C  
ATOM    277  HA  ILE    15      34.672  49.764  28.065  1.00  0.00           H  
ATOM    278  CB  ILE    15      36.326  48.609  28.465  1.00  0.00           C  
ATOM    279  HB  ILE    15      36.999  47.972  27.892  1.00  0.00           H  
ATOM    280  CG2 ILE    15      37.178  49.514  29.376  1.00  0.00           C  
ATOM    281 HG21 ILE    15      36.559  50.276  29.849  1.00  0.00           H  
ATOM    282 HG22 ILE    15      37.610  48.977  30.220  1.00  0.00           H  
ATOM    283 HG23 ILE    15      38.027  49.917  28.825  1.00  0.00           H  
ATOM    284  CG1 ILE    15      35.541  47.652  29.497  1.00  0.00           C  
ATOM    285 HG12 ILE    15      35.069  46.839  28.945  1.00  0.00           H  
ATOM    286 HG13 ILE    15      36.333  47.155  30.057  1.00  0.00           H  
ATOM    287  CD1 ILE    15      34.481  48.203  30.568  1.00  0.00           C  
ATOM    288 HD11 ILE    15      33.733  48.739  29.984  1.00  0.00           H  
ATOM    289 HD12 ILE    15      33.956  47.388  31.067  1.00  0.00           H  
ATOM    290 HD13 ILE    15      34.925  48.914  31.265  1.00  0.00           H  
ATOM    291  C   ILE    15      36.219  50.434  26.696  1.00  0.00           C  
ATOM    292  O   ILE    15      36.004  51.634  26.862  1.00  0.00           O  
ATOM    293  N   ASN    16      37.074  50.044  25.771  1.00  0.00           N  
ATOM    294  H   ASN    16      37.258  49.066  25.599  1.00  0.00           H  
ATOM    295  CA  ASN    16      37.866  51.036  25.033  1.00  0.00           C  
ATOM    296  HA  ASN    16      38.246  51.796  25.715  1.00  0.00           H  
ATOM    297  CB  ASN    16      39.142  50.352  24.469  1.00  0.00           C  
ATOM    298  HB2 ASN    16      38.909  49.439  23.920  1.00  0.00           H  
ATOM    299  HB3 ASN    16      39.723  49.972  25.310  1.00  0.00           H  
ATOM    300  CG  ASN    16      40.010  51.219  23.627  1.00  0.00           C  
ATOM    301  OD1 ASN    16      40.104  52.428  23.767  1.00  0.00           O  
ATOM    302  ND2 ASN    16      40.606  50.640  22.627  1.00  0.00           N  
ATOM    303 HD21 ASN    16      40.401  49.674  22.416  1.00  0.00           H  
ATOM    304 HD22 ASN    16      41.276  51.148  22.066  1.00  0.00           H  
ATOM    305  C   ASN    16      36.991  51.824  24.013  1.00  0.00           C  
ATOM    306  O   ASN    16      36.086  51.263  23.332  1.00  0.00           O  
ATOM    307  N   ASN    17      37.198  53.144  23.996  1.00  0.00           N  
ATOM    308  H   ASN    17      37.858  53.390  24.721  1.00  0.00           H  
ATOM    309  CA  ASN    17      36.670  54.183  23.167  1.00  0.00           C  
ATOM    310  HA  ASN    17      35.711  53.897  22.734  1.00  0.00           H  
ATOM    311  CB  ASN    17      36.082  55.325  23.895  1.00  0.00           C  
ATOM    312  HB2 ASN    17      35.616  56.102  23.288  1.00  0.00           H  
ATOM    313  HB3 ASN    17      36.949  55.738  24.411  1.00  0.00           H  
ATOM    314  CG  ASN    17      35.001  55.063  24.922  1.00  0.00           C  
ATOM    315  OD1 ASN    17      33.849  55.379  24.678  1.00  0.00           O  
ATOM    316  ND2 ASN    17      35.288  54.464  25.978  1.00  0.00           N  
ATOM    317 HD21 ASN    17      36.226  54.091  25.991  1.00  0.00           H  
ATOM    318 HD22 ASN    17      34.516  54.219  26.581  1.00  0.00           H  
ATOM    319  C   ASN    17      37.514  54.574  21.955  1.00  0.00           C  
ATOM    320  O   ASN    17      38.618  54.039  21.822  1.00  0.00           O  
ATOM    321  N   GLU    18      36.912  55.239  20.992  1.00  0.00           N  
ATOM    322  H   GLU    18      35.936  55.467  21.110  1.00  0.00           H  
ATOM    323  CA  GLU    18      37.538  55.652  19.713  1.00  0.00           C  
ATOM    324  HA  GLU    18      38.286  54.915  19.421  1.00  0.00           H  
ATOM    325  CB  GLU    18      36.430  55.683  18.673  1.00  0.00           C  
ATOM    326  HB2 GLU    18      36.104  54.658  18.490  1.00  0.00           H  
ATOM    327  HB3 GLU    18      35.546  56.187  19.064  1.00  0.00           H  
ATOM    328  CG  GLU    18      36.772  56.159  17.266  1.00  0.00           C  
ATOM    329  HG2 GLU    18      37.222  57.144  17.145  1.00  0.00           H  
ATOM    330  HG3 GLU    18      35.877  56.250  16.650  1.00  0.00           H  
ATOM    331  CD  GLU    18      37.697  55.221  16.551  1.00  0.00           C  
ATOM    332  OE1 GLU    18      38.867  55.034  16.988  1.00  0.00           O  
ATOM    333  OE2 GLU    18      37.323  54.648  15.517  1.00  0.00           O  
ATOM    334  C   GLU    18      38.206  57.033  19.741  1.00  0.00           C  
ATOM    335  O   GLU    18      37.712  57.927  20.422  1.00  0.00           O  
ATOM    336  N   ASP    19      39.241  57.278  18.887  1.00  0.00           N  
ATOM    337  H   ASP    19      39.518  56.612  18.179  1.00  0.00           H  
ATOM    338  CA  ASP    19      39.998  58.544  18.909  1.00  0.00           C  
ATOM    339  HA  ASP    19      40.836  58.379  18.232  1.00  0.00           H  
ATOM    340  CB  ASP    19      39.231  59.701  18.217  1.00  0.00           C  
ATOM    341  HB2 ASP    19      39.988  60.457  18.012  1.00  0.00           H  
ATOM    342  HB3 ASP    19      38.412  59.978  18.881  1.00  0.00           H  
ATOM    343  CG  ASP    19      38.737  59.360  16.774  1.00  0.00           C  
ATOM    344  OD1 ASP    19      38.043  60.276  16.245  1.00  0.00           O  
ATOM    345  OD2 ASP    19      39.371  58.491  16.110  1.00  0.00           O  
ATOM    346  C   ASP    19      40.557  58.912  20.331  1.00  0.00           C  
ATOM    347  O   ASP    19      41.096  58.045  21.012  1.00  0.00           O  
ATOM    348  N   ASN    20      40.339  60.171  20.760  1.00  0.00           N  
ATOM    349  H   ASN    20      39.728  60.717  20.169  1.00  0.00           H  
ATOM    350  CA  ASN    20      40.612  60.738  22.043  1.00  0.00           C  
ATOM    351  HA  ASN    20      40.859  59.945  22.749  1.00  0.00           H  
ATOM    352  CB  ASN    20      41.846  61.712  22.002  1.00  0.00           C  
ATOM    353  HB2 ASN    20      41.864  62.278  22.933  1.00  0.00           H  
ATOM    354  HB3 ASN    20      41.638  62.432  21.211  1.00  0.00           H  
ATOM    355  CG  ASN    20      43.132  60.959  21.760  1.00  0.00           C  
ATOM    356  OD1 ASN    20      43.975  60.716  22.616  1.00  0.00           O  
ATOM    357  ND2 ASN    20      43.414  60.569  20.523  1.00  0.00           N  
ATOM    358 HD21 ASN    20      42.821  60.846  19.754  1.00  0.00           H  
ATOM    359 HD22 ASN    20      44.170  59.923  20.345  1.00  0.00           H  
ATOM    360  C   ASN    20      39.390  61.396  22.700  1.00  0.00           C  
ATOM    361  O   ASN    20      38.630  62.075  22.002  1.00  0.00           O  
ATOM    362  N   SER    21      39.124  61.217  23.993  1.00  0.00           N  
ATOM    363  H   SER    21      39.593  60.463  24.474  1.00  0.00           H  
ATOM    364  CA  SER    21      38.191  62.063  24.782  1.00  0.00           C  
ATOM    365  HA  SER    21      37.206  62.180  24.329  1.00  0.00           H  
ATOM    366  CB  SER    21      37.886  61.223  26.118  1.00  0.00           C  
ATOM    367  HB2 SER    21      38.739  61.286  26.794  1.00  0.00           H  
ATOM    368  HB3 SER    21      37.736  60.184  25.825  1.00  0.00           H  
ATOM    369  OG  SER    21      36.694  61.525  26.724  1.00  0.00           O  
ATOM    370  HG  SER    21      36.037  60.827  26.672  1.00  0.00           H  
ATOM    371  C   SER    21      38.706  63.446  25.164  1.00  0.00           C  
ATOM    372  O   SER    21      39.903  63.574  25.251  1.00  0.00           O  
ATOM    373  N   GLN    22      37.865  64.457  25.331  1.00  0.00           N  
ATOM    374  H   GLN    22      36.931  64.087  25.438  1.00  0.00           H  
ATOM    375  CA  GLN    22      38.130  65.874  25.696  1.00  0.00           C  
ATOM    376  HA  GLN    22      39.018  66.284  25.214  1.00  0.00           H  
ATOM    377  CB  GLN    22      36.940  66.703  25.328  1.00  0.00           C  
ATOM    378  HB2 GLN    22      36.078  66.121  25.651  1.00  0.00           H  
ATOM    379  HB3 GLN    22      36.942  67.627  25.907  1.00  0.00           H  
ATOM    380  CG  GLN    22      36.852  66.982  23.843  1.00  0.00           C  
ATOM    381  HG2 GLN    22      35.936  67.519  23.597  1.00  0.00           H  
ATOM    382  HG3 GLN    22      36.842  66.023  23.326  1.00  0.00           H  
ATOM    383  CD  GLN    22      37.864  67.992  23.310  1.00  0.00           C  
ATOM    384  OE1 GLN    22      38.565  68.713  24.114  1.00  0.00           O  
ATOM    385  NE2 GLN    22      37.914  68.075  21.989  1.00  0.00           N  
ATOM    386 HE21 GLN    22      37.282  67.578  21.377  1.00  0.00           H  
ATOM    387 HE22 GLN    22      38.428  68.850  21.595  1.00  0.00           H  
ATOM    388  C   GLN    22      38.265  66.010  27.218  1.00  0.00           C  
ATOM    389  O   GLN    22      37.355  65.538  27.961  1.00  0.00           O  
ATOM    390  N   PHE    23      39.247  66.821  27.712  1.00  0.00           N  
ATOM    391  H   PHE    23      39.946  67.144  27.058  1.00  0.00           H  
ATOM    392  CA  PHE    23      39.461  66.982  29.142  1.00  0.00           C  
ATOM    393  HA  PHE    23      38.482  66.847  29.602  1.00  0.00           H  
ATOM    394  CB  PHE    23      40.393  65.876  29.626  1.00  0.00           C  
ATOM    395  HB2 PHE    23      39.752  65.017  29.827  1.00  0.00           H  
ATOM    396  HB3 PHE    23      41.120  65.572  28.874  1.00  0.00           H  
ATOM    397  CG  PHE    23      41.245  66.174  30.877  1.00  0.00           C  
ATOM    398  CD1 PHE    23      40.626  66.250  32.142  1.00  0.00           C  
ATOM    399  HD1 PHE    23      39.556  66.141  32.236  1.00  0.00           H  
ATOM    400  CE1 PHE    23      41.299  66.575  33.287  1.00  0.00           C  
ATOM    401  HE1 PHE    23      40.654  66.591  34.154  1.00  0.00           H  
ATOM    402  CZ  PHE    23      42.682  66.837  33.243  1.00  0.00           C  
ATOM    403  HZ  PHE    23      43.207  67.150  34.133  1.00  0.00           H  
ATOM    404  CE2 PHE    23      43.343  66.683  32.017  1.00  0.00           C  
ATOM    405  HE2 PHE    23      44.411  66.838  31.985  1.00  0.00           H  
ATOM    406  CD2 PHE    23      42.641  66.413  30.832  1.00  0.00           C  
ATOM    407  HD2 PHE    23      43.182  66.272  29.908  1.00  0.00           H  
ATOM    408  C   PHE    23      39.915  68.346  29.593  1.00  0.00           C  
ATOM    409  O   PHE    23      39.476  68.858  30.604  1.00  0.00           O  
ATOM    410  N   LYS    24      40.902  68.929  28.875  1.00  0.00           N  
ATOM    411  H   LYS    24      41.244  68.487  28.034  1.00  0.00           H  
ATOM    412  CA  LYS    24      41.691  70.083  29.300  1.00  0.00           C  
ATOM    413  HA  LYS    24      42.093  69.777  30.266  1.00  0.00           H  
ATOM    414  CB  LYS    24      42.838  70.333  28.269  1.00  0.00           C  
ATOM    415  HB2 LYS    24      42.543  70.440  27.225  1.00  0.00           H  
ATOM    416  HB3 LYS    24      43.352  71.278  28.446  1.00  0.00           H  
ATOM    417  CG  LYS    24      44.017  69.374  28.503  1.00  0.00           C  
ATOM    418  HG2 LYS    24      44.529  69.598  29.439  1.00  0.00           H  
ATOM    419  HG3 LYS    24      43.583  68.379  28.601  1.00  0.00           H  
ATOM    420  CD  LYS    24      45.016  69.476  27.311  1.00  0.00           C  
ATOM    421  HD2 LYS    24      45.378  70.502  27.257  1.00  0.00           H  
ATOM    422  HD3 LYS    24      44.531  69.221  26.368  1.00  0.00           H  
ATOM    423  CE  LYS    24      46.240  68.597  27.658  1.00  0.00           C  
ATOM    424  HE2 LYS    24      45.889  68.011  28.507  1.00  0.00           H  
ATOM    425  HE3 LYS    24      47.094  69.216  27.932  1.00  0.00           H  
ATOM    426  NZ  LYS    24      46.572  67.649  26.613  1.00  0.00           N  
ATOM    427  HZ1 LYS    24      45.861  67.086  26.169  1.00  0.00           H  
ATOM    428  HZ2 LYS    24      47.127  68.068  25.880  1.00  0.00           H  
ATOM    429  HZ3 LYS    24      47.170  66.995  27.097  1.00  0.00           H  
ATOM    430  C   LYS    24      40.815  71.309  29.592  1.00  0.00           C  
ATOM    431  O   LYS    24      39.812  71.528  28.900  1.00  0.00           O  
ATOM    432  N   ASP    25      41.274  72.139  30.508  1.00  0.00           N  
ATOM    433  H   ASP    25      42.027  71.869  31.125  1.00  0.00           H  
ATOM    434  CA  ASP    25      40.388  73.231  30.990  1.00  0.00           C  
ATOM    435  HA  ASP    25      40.881  73.622  31.880  1.00  0.00           H  
ATOM    436  CB  ASP    25      40.244  74.486  30.051  1.00  0.00           C  
ATOM    437  HB2 ASP    25      40.026  75.362  30.661  1.00  0.00           H  
ATOM    438  HB3 ASP    25      39.439  74.318  29.335  1.00  0.00           H  
ATOM    439  CG  ASP    25      41.531  74.740  29.222  1.00  0.00           C  
ATOM    440  OD1 ASP    25      42.689  74.606  29.719  1.00  0.00           O  
ATOM    441  OD2 ASP    25      41.330  74.933  28.022  1.00  0.00           O  
ATOM    442  C   ASP    25      39.087  72.801  31.552  1.00  0.00           C  
ATOM    443  O   ASP    25      38.020  73.303  31.299  1.00  0.00           O  
ATOM    444  N   HID    26      39.080  71.648  32.246  1.00  0.00           N  
ATOM    445  H   HID    26      40.010  71.286  32.404  1.00  0.00           H  
ATOM    446  CA  HID    26      38.009  70.833  32.743  1.00  0.00           C  
ATOM    447  HA  HID    26      38.374  69.834  32.983  1.00  0.00           H  
ATOM    448  CB  HID    26      37.579  71.529  34.071  1.00  0.00           C  
ATOM    449  HB2 HID    26      36.719  70.984  34.460  1.00  0.00           H  
ATOM    450  HB3 HID    26      37.114  72.506  33.941  1.00  0.00           H  
ATOM    451  CG  HID    26      38.561  71.495  35.199  1.00  0.00           C  
ATOM    452  ND1 HID    26      39.311  72.546  35.656  1.00  0.00           N  
ATOM    453  HD1 HID    26      39.234  73.466  35.247  1.00  0.00           H  
ATOM    454  CE1 HID    26      40.177  72.166  36.589  1.00  0.00           C  
ATOM    455  HE1 HID    26      40.769  72.821  37.211  1.00  0.00           H  
ATOM    456  NE2 HID    26      39.959  70.797  36.837  1.00  0.00           N  
ATOM    457  CD2 HID    26      38.976  70.408  35.951  1.00  0.00           C  
ATOM    458  HD2 HID    26      38.686  69.386  35.756  1.00  0.00           H  
ATOM    459  C   HID    26      36.758  70.691  31.813  1.00  0.00           C  
ATOM    460  O   HID    26      35.578  70.759  32.258  1.00  0.00           O  
ATOM    461  N   MET    27      36.983  70.311  30.546  1.00  0.00           N  
ATOM    462  H   MET    27      37.946  70.171  30.277  1.00  0.00           H  
ATOM    463  CA  MET    27      35.965  69.871  29.627  1.00  0.00           C  
ATOM    464  HA  MET    27      35.198  70.621  29.433  1.00  0.00           H  
ATOM    465  CB  MET    27      36.526  69.726  28.199  1.00  0.00           C  
ATOM    466  HB2 MET    27      35.710  69.229  27.674  1.00  0.00           H  
ATOM    467  HB3 MET    27      37.431  69.127  28.097  1.00  0.00           H  
ATOM    468  CG  MET    27      36.614  71.143  27.568  1.00  0.00           C  
ATOM    469  HG2 MET    27      37.425  71.712  28.023  1.00  0.00           H  
ATOM    470  HG3 MET    27      35.721  71.752  27.710  1.00  0.00           H  
ATOM    471  SD  MET    27      37.084  71.049  25.823  1.00  0.00           S  
ATOM    472  CE  MET    27      35.519  70.353  25.276  1.00  0.00           C  
ATOM    473  HE1 MET    27      35.022  70.988  24.543  1.00  0.00           H  
ATOM    474  HE2 MET    27      35.577  69.282  25.082  1.00  0.00           H  
ATOM    475  HE3 MET    27      34.838  70.269  26.123  1.00  0.00           H  
ATOM    476  C   MET    27      35.310  68.543  30.128  1.00  0.00           C  
ATOM    477  O   MET    27      35.859  67.793  30.967  1.00  0.00           O  
ATOM    478  N   THR    28      34.110  68.299  29.589  1.00  0.00           N  
ATOM    479  H   THR    28      33.730  68.913  28.884  1.00  0.00           H  
ATOM    480  CA  THR    28      33.328  67.146  29.913  1.00  0.00           C  
ATOM    481  HA  THR    28      33.623  66.842  30.918  1.00  0.00           H  
ATOM    482  CB  THR    28      31.803  67.454  29.967  1.00  0.00           C  
ATOM    483  HB  THR    28      31.505  67.975  29.058  1.00  0.00           H  
ATOM    484  CG2 THR    28      30.860  66.272  30.028  1.00  0.00           C  
ATOM    485 HG21 THR    28      30.861  65.856  31.036  1.00  0.00           H  
ATOM    486 HG22 THR    28      29.869  66.700  29.878  1.00  0.00           H  
ATOM    487 HG23 THR    28      31.066  65.632  29.170  1.00  0.00           H  
ATOM    488  OG1 THR    28      31.655  68.318  31.042  1.00  0.00           O  
ATOM    489  HG1 THR    28      32.089  69.163  30.904  1.00  0.00           H  
ATOM    490  C   THR    28      33.777  65.924  29.124  1.00  0.00           C  
ATOM    491  O   THR    28      33.734  65.874  27.885  1.00  0.00           O  
ATOM    492  N   LEU    29      34.305  64.884  29.831  1.00  0.00           N  
ATOM    493  H   LEU    29      34.312  64.964  30.838  1.00  0.00           H  
ATOM    494  CA  LEU    29      34.860  63.706  29.028  1.00  0.00           C  
ATOM    495  HA  LEU    29      35.494  63.961  28.179  1.00  0.00           H  
ATOM    496  CB  LEU    29      35.710  62.851  29.929  1.00  0.00           C  
ATOM    497  HB2 LEU    29      36.145  62.080  29.292  1.00  0.00           H  
ATOM    498  HB3 LEU    29      35.162  62.222  30.630  1.00  0.00           H  
ATOM    499  CG  LEU    29      36.757  63.674  30.682  1.00  0.00           C  
ATOM    500  HG  LEU    29      36.906  64.674  30.275  1.00  0.00           H  
ATOM    501  CD1 LEU    29      36.359  63.794  32.146  1.00  0.00           C  
ATOM    502 HD11 LEU    29      36.227  62.831  32.638  1.00  0.00           H  
ATOM    503 HD12 LEU    29      37.242  64.189  32.647  1.00  0.00           H  
ATOM    504 HD13 LEU    29      35.492  64.440  32.285  1.00  0.00           H  
ATOM    505  CD2 LEU    29      38.106  62.964  30.692  1.00  0.00           C  
ATOM    506 HD21 LEU    29      38.869  63.675  31.010  1.00  0.00           H  
ATOM    507 HD22 LEU    29      38.128  61.995  31.191  1.00  0.00           H  
ATOM    508 HD23 LEU    29      38.368  62.881  29.637  1.00  0.00           H  
ATOM    509  C   LEU    29      33.687  62.944  28.367  1.00  0.00           C  
ATOM    510  O   LEU    29      32.627  62.827  28.939  1.00  0.00           O  
ATOM    511  N   ASN    30      33.909  62.270  27.189  1.00  0.00           N  
ATOM    512  H   ASN    30      34.753  62.507  26.687  1.00  0.00           H  
ATOM    513  CA  ASN    30      32.882  61.490  26.478  1.00  0.00           C  
ATOM    514  HA  ASN    30      33.389  61.143  25.578  1.00  0.00           H  
ATOM    515  CB  ASN    30      32.513  60.180  27.257  1.00  0.00           C  
ATOM    516  HB2 ASN    30      31.644  59.686  26.823  1.00  0.00           H  
ATOM    517  HB3 ASN    30      32.358  60.327  28.326  1.00  0.00           H  
ATOM    518  CG  ASN    30      33.671  59.140  27.105  1.00  0.00           C  
ATOM    519  OD1 ASN    30      34.802  59.384  26.764  1.00  0.00           O  
ATOM    520  ND2 ASN    30      33.401  57.904  27.228  1.00  0.00           N  
ATOM    521 HD21 ASN    30      32.487  57.586  27.517  1.00  0.00           H  
ATOM    522 HD22 ASN    30      34.195  57.291  27.117  1.00  0.00           H  
ATOM    523  C   ASN    30      31.620  62.234  26.033  1.00  0.00           C  
ATOM    524  O   ASN    30      30.627  61.636  25.770  1.00  0.00           O  
ATOM    525  N   GLU    31      31.607  63.580  26.095  1.00  0.00           N  
ATOM    526  H   GLU    31      32.443  64.109  26.299  1.00  0.00           H  
ATOM    527  CA  GLU    31      30.328  64.335  26.291  1.00  0.00           C  
ATOM    528  HA  GLU    31      30.528  65.393  26.458  1.00  0.00           H  
ATOM    529  CB  GLU    31      29.510  64.404  24.951  1.00  0.00           C  
ATOM    530  HB2 GLU    31      28.621  65.024  25.067  1.00  0.00           H  
ATOM    531  HB3 GLU    31      29.229  63.413  24.594  1.00  0.00           H  
ATOM    532  CG  GLU    31      30.334  65.025  23.774  1.00  0.00           C  
ATOM    533  HG2 GLU    31      29.724  64.759  22.911  1.00  0.00           H  
ATOM    534  HG3 GLU    31      31.345  64.619  23.785  1.00  0.00           H  
ATOM    535  CD  GLU    31      30.528  66.582  23.868  1.00  0.00           C  
ATOM    536  OE1 GLU    31      29.656  67.256  24.549  1.00  0.00           O  
ATOM    537  OE2 GLU    31      31.463  67.133  23.286  1.00  0.00           O  
ATOM    538  C   GLU    31      29.351  63.851  27.447  1.00  0.00           C  
ATOM    539  O   GLU    31      28.174  64.044  27.369  1.00  0.00           O  
ATOM    540  N   ARG    32      29.903  63.186  28.492  1.00  0.00           N  
ATOM    541  H   ARG    32      30.901  63.050  28.423  1.00  0.00           H  
ATOM    542  CA  ARG    32      29.089  62.385  29.439  1.00  0.00           C  
ATOM    543  HA  ARG    32      28.046  62.678  29.319  1.00  0.00           H  
ATOM    544  CB  ARG    32      29.197  60.971  28.931  1.00  0.00           C  
ATOM    545  HB2 ARG    32      30.244  60.705  28.779  1.00  0.00           H  
ATOM    546  HB3 ARG    32      28.833  60.905  27.906  1.00  0.00           H  
ATOM    547  CG  ARG    32      28.554  59.960  29.779  1.00  0.00           C  
ATOM    548  HG2 ARG    32      27.550  60.340  29.964  1.00  0.00           H  
ATOM    549  HG3 ARG    32      29.018  59.850  30.759  1.00  0.00           H  
ATOM    550  CD  ARG    32      28.699  58.611  29.075  1.00  0.00           C  
ATOM    551  HD2 ARG    32      29.757  58.348  29.114  1.00  0.00           H  
ATOM    552  HD3 ARG    32      28.240  58.596  28.087  1.00  0.00           H  
ATOM    553  NE  ARG    32      28.102  57.586  29.889  1.00  0.00           N  
ATOM    554  HE  ARG    32      27.757  57.868  30.796  1.00  0.00           H  
ATOM    555  CZ  ARG    32      28.222  56.331  29.627  1.00  0.00           C  
ATOM    556  NH1 ARG    32      28.681  55.809  28.490  1.00  0.00           N  
ATOM    557 HH11 ARG    32      28.506  54.830  28.313  1.00  0.00           H  
ATOM    558 HH12 ARG    32      28.974  56.417  27.738  1.00  0.00           H  
ATOM    559  NH2 ARG    32      27.819  55.449  30.514  1.00  0.00           N  
ATOM    560 HH21 ARG    32      28.034  54.470  30.384  1.00  0.00           H  
ATOM    561 HH22 ARG    32      27.566  55.964  31.345  1.00  0.00           H  
ATOM    562  C   ARG    32      29.597  62.502  30.923  1.00  0.00           C  
ATOM    563  O   ARG    32      28.833  62.237  31.823  1.00  0.00           O  
ATOM    564  N   TYR    33      30.888  62.830  31.106  1.00  0.00           N  
ATOM    565  H   TYR    33      31.461  63.209  30.365  1.00  0.00           H  
ATOM    566  CA  TYR    33      31.424  62.834  32.451  1.00  0.00           C  
ATOM    567  HA  TYR    33      30.697  62.525  33.202  1.00  0.00           H  
ATOM    568  CB  TYR    33      32.547  61.796  32.478  1.00  0.00           C  
ATOM    569  HB2 TYR    33      33.072  61.896  33.427  1.00  0.00           H  
ATOM    570  HB3 TYR    33      33.272  62.214  31.779  1.00  0.00           H  
ATOM    571  CG  TYR    33      32.074  60.305  32.245  1.00  0.00           C  
ATOM    572  CD1 TYR    33      31.079  59.661  33.023  1.00  0.00           C  
ATOM    573  HD1 TYR    33      30.712  60.223  33.869  1.00  0.00           H  
ATOM    574  CE1 TYR    33      30.673  58.361  32.733  1.00  0.00           C  
ATOM    575  HE1 TYR    33      29.955  57.824  33.334  1.00  0.00           H  
ATOM    576  CZ  TYR    33      31.448  57.675  31.780  1.00  0.00           C  
ATOM    577  OH  TYR    33      31.289  56.337  31.568  1.00  0.00           O  
ATOM    578  HH  TYR    33      31.855  55.937  30.904  1.00  0.00           H  
ATOM    579  CE2 TYR    33      32.316  58.344  30.945  1.00  0.00           C  
ATOM    580  HE2 TYR    33      32.742  57.800  30.115  1.00  0.00           H  
ATOM    581  CD2 TYR    33      32.657  59.666  31.167  1.00  0.00           C  
ATOM    582  HD2 TYR    33      33.432  60.130  30.576  1.00  0.00           H  
ATOM    583  C   TYR    33      31.863  64.211  32.829  1.00  0.00           C  
ATOM    584  O   TYR    33      32.865  64.812  32.458  1.00  0.00           O  
ATOM    585  N   LEU    34      31.038  64.861  33.668  1.00  0.00           N  
ATOM    586  H   LEU    34      30.120  64.471  33.822  1.00  0.00           H  
ATOM    587  CA  LEU    34      31.331  66.107  34.358  1.00  0.00           C  
ATOM    588  HA  LEU    34      31.850  66.818  33.714  1.00  0.00           H  
ATOM    589  CB  LEU    34      29.943  66.626  34.684  1.00  0.00           C  
ATOM    590  HB2 LEU    34      29.215  65.859  34.945  1.00  0.00           H  
ATOM    591  HB3 LEU    34      29.582  66.983  33.719  1.00  0.00           H  
ATOM    592  CG  LEU    34      29.976  67.833  35.755  1.00  0.00           C  
ATOM    593  HG  LEU    34      30.381  67.413  36.676  1.00  0.00           H  
ATOM    594  CD1 LEU    34      30.677  69.097  35.279  1.00  0.00           C  
ATOM    595 HD11 LEU    34      30.607  69.260  34.204  1.00  0.00           H  
ATOM    596 HD12 LEU    34      30.332  69.993  35.796  1.00  0.00           H  
ATOM    597 HD13 LEU    34      31.761  69.083  35.389  1.00  0.00           H  
ATOM    598  CD2 LEU    34      28.542  68.198  36.020  1.00  0.00           C  
ATOM    599 HD21 LEU    34      28.018  67.315  36.384  1.00  0.00           H  
ATOM    600 HD22 LEU    34      28.498  68.985  36.772  1.00  0.00           H  
ATOM    601 HD23 LEU    34      28.132  68.571  35.081  1.00  0.00           H  
ATOM    602  C   LEU    34      32.243  65.854  35.620  1.00  0.00           C  
ATOM    603  O   LEU    34      31.760  65.158  36.497  1.00  0.00           O  
ATOM    604  N   LEU    35      33.358  66.583  35.631  1.00  0.00           N  
ATOM    605  H   LEU    35      33.497  67.293  34.926  1.00  0.00           H  
ATOM    606  CA  LEU    35      34.313  66.561  36.723  1.00  0.00           C  
ATOM    607  HA  LEU    35      34.592  65.599  37.151  1.00  0.00           H  
ATOM    608  CB  LEU    35      35.625  67.183  36.137  1.00  0.00           C  
ATOM    609  HB2 LEU    35      36.255  67.607  36.919  1.00  0.00           H  
ATOM    610  HB3 LEU    35      35.344  68.029  35.510  1.00  0.00           H  
ATOM    611  CG  LEU    35      36.426  66.172  35.280  1.00  0.00           C  
ATOM    612  HG  LEU    35      35.786  65.590  34.617  1.00  0.00           H  
ATOM    613  CD1 LEU    35      37.453  66.861  34.435  1.00  0.00           C  
ATOM    614 HD11 LEU    35      38.257  67.196  35.090  1.00  0.00           H  
ATOM    615 HD12 LEU    35      37.966  66.179  33.757  1.00  0.00           H  
ATOM    616 HD13 LEU    35      37.057  67.641  33.785  1.00  0.00           H  
ATOM    617  CD2 LEU    35      37.095  65.166  36.153  1.00  0.00           C  
ATOM    618 HD21 LEU    35      37.810  64.614  35.544  1.00  0.00           H  
ATOM    619 HD22 LEU    35      37.559  65.547  37.063  1.00  0.00           H  
ATOM    620 HD23 LEU    35      36.474  64.340  36.500  1.00  0.00           H  
ATOM    621  C   LEU    35      33.916  67.574  37.853  1.00  0.00           C  
ATOM    622  O   LEU    35      33.735  68.786  37.709  1.00  0.00           O  
ATOM    623  N   LEU    36      33.767  66.906  39.042  1.00  0.00           N  
ATOM    624  H   LEU    36      34.052  65.937  39.060  1.00  0.00           H  
ATOM    625  CA  LEU    36      33.303  67.550  40.245  1.00  0.00           C  
ATOM    626  HA  LEU    36      32.772  68.463  39.975  1.00  0.00           H  
ATOM    627  CB  LEU    36      32.455  66.595  41.030  1.00  0.00           C  
ATOM    628  HB2 LEU    36      32.102  67.032  41.964  1.00  0.00           H  
ATOM    629  HB3 LEU    36      33.068  65.722  41.257  1.00  0.00           H  
ATOM    630  CG  LEU    36      31.107  66.137  40.284  1.00  0.00           C  
ATOM    631  HG  LEU    36      31.357  65.682  39.325  1.00  0.00           H  
ATOM    632  CD1 LEU    36      30.438  65.103  41.132  1.00  0.00           C  
ATOM    633 HD11 LEU    36      29.506  64.734  40.705  1.00  0.00           H  
ATOM    634 HD12 LEU    36      31.156  64.319  41.376  1.00  0.00           H  
ATOM    635 HD13 LEU    36      30.196  65.548  42.097  1.00  0.00           H  
ATOM    636  CD2 LEU    36      30.049  67.288  40.111  1.00  0.00           C  
ATOM    637 HD21 LEU    36      30.509  68.140  39.610  1.00  0.00           H  
ATOM    638 HD22 LEU    36      29.168  66.915  39.590  1.00  0.00           H  
ATOM    639 HD23 LEU    36      29.766  67.691  41.083  1.00  0.00           H  
ATOM    640  C   LEU    36      34.447  68.150  41.119  1.00  0.00           C  
ATOM    641  O   LEU    36      34.287  69.339  41.461  1.00  0.00           O  
ATOM    642  N   HID    37      35.483  67.388  41.421  1.00  0.00           N  
ATOM    643  H   HID    37      35.522  66.412  41.162  1.00  0.00           H  
ATOM    644  CA  HID    37      36.669  67.754  42.247  1.00  0.00           C  
ATOM    645  HA  HID    37      37.180  68.622  41.828  1.00  0.00           H  
ATOM    646  CB  HID    37      36.219  68.176  43.640  1.00  0.00           C  
ATOM    647  HB2 HID    37      35.901  69.217  43.689  1.00  0.00           H  
ATOM    648  HB3 HID    37      37.067  68.215  44.323  1.00  0.00           H  
ATOM    649  CG  HID    37      35.197  67.322  44.443  1.00  0.00           C  
ATOM    650  ND1 HID    37      33.845  67.528  44.461  1.00  0.00           N  
ATOM    651  HD1 HID    37      33.361  68.297  44.019  1.00  0.00           H  
ATOM    652  CE1 HID    37      33.274  66.653  45.307  1.00  0.00           C  
ATOM    653  HE1 HID    37      32.218  66.558  45.511  1.00  0.00           H  
ATOM    654  NE2 HID    37      34.192  65.792  45.669  1.00  0.00           N  
ATOM    655  CD2 HID    37      35.430  66.238  45.202  1.00  0.00           C  
ATOM    656  HD2 HID    37      36.409  65.809  45.356  1.00  0.00           H  
ATOM    657  C   HID    37      37.833  66.610  42.393  1.00  0.00           C  
ATOM    658  O   HID    37      37.519  65.413  42.377  1.00  0.00           O  
ATOM    659  N   LEU    38      39.135  66.976  42.418  1.00  0.00           N  
ATOM    660  H   LEU    38      39.379  67.952  42.508  1.00  0.00           H  
ATOM    661  CA  LEU    38      40.355  66.197  42.453  1.00  0.00           C  
ATOM    662  HA  LEU    38      40.319  65.409  41.701  1.00  0.00           H  
ATOM    663  CB  LEU    38      41.605  67.086  42.229  1.00  0.00           C  
ATOM    664  HB2 LEU    38      41.603  67.706  43.125  1.00  0.00           H  
ATOM    665  HB3 LEU    38      41.434  67.795  41.419  1.00  0.00           H  
ATOM    666  CG  LEU    38      43.033  66.487  42.224  1.00  0.00           C  
ATOM    667  HG  LEU    38      43.194  65.914  43.137  1.00  0.00           H  
ATOM    668  CD1 LEU    38      43.224  65.562  41.091  1.00  0.00           C  
ATOM    669 HD11 LEU    38      44.211  65.100  41.076  1.00  0.00           H  
ATOM    670 HD12 LEU    38      42.491  64.756  41.072  1.00  0.00           H  
ATOM    671 HD13 LEU    38      43.009  66.058  40.144  1.00  0.00           H  
ATOM    672  CD2 LEU    38      44.087  67.648  42.102  1.00  0.00           C  
ATOM    673 HD21 LEU    38      44.131  68.171  43.057  1.00  0.00           H  
ATOM    674 HD22 LEU    38      45.028  67.202  41.781  1.00  0.00           H  
ATOM    675 HD23 LEU    38      43.750  68.267  41.270  1.00  0.00           H  
ATOM    676  C   LEU    38      40.450  65.511  43.869  1.00  0.00           C  
ATOM    677  O   LEU    38      40.340  66.155  44.888  1.00  0.00           O  
ATOM    678  N   LEU    39      40.552  64.188  43.957  1.00  0.00           N  
ATOM    679  H   LEU    39      40.485  63.653  43.102  1.00  0.00           H  
ATOM    680  CA  LEU    39      40.653  63.407  45.172  1.00  0.00           C  
ATOM    681  HA  LEU    39      40.458  63.967  46.086  1.00  0.00           H  
ATOM    682  CB  LEU    39      39.665  62.238  45.062  1.00  0.00           C  
ATOM    683  HB2 LEU    39      39.813  61.435  45.784  1.00  0.00           H  
ATOM    684  HB3 LEU    39      40.059  61.800  44.145  1.00  0.00           H  
ATOM    685  CG  LEU    39      38.112  62.410  44.932  1.00  0.00           C  
ATOM    686  HG  LEU    39      37.959  63.230  44.229  1.00  0.00           H  
ATOM    687  CD1 LEU    39      37.364  61.078  44.479  1.00  0.00           C  
ATOM    688 HD11 LEU    39      37.676  60.855  43.459  1.00  0.00           H  
ATOM    689 HD12 LEU    39      37.687  60.295  45.165  1.00  0.00           H  
ATOM    690 HD13 LEU    39      36.305  61.318  44.573  1.00  0.00           H  
ATOM    691  CD2 LEU    39      37.491  62.970  46.220  1.00  0.00           C  
ATOM    692 HD21 LEU    39      37.581  62.214  46.999  1.00  0.00           H  
ATOM    693 HD22 LEU    39      38.048  63.880  46.442  1.00  0.00           H  
ATOM    694 HD23 LEU    39      36.476  63.363  46.161  1.00  0.00           H  
ATOM    695  C   LEU    39      42.167  63.006  45.332  1.00  0.00           C  
ATOM    696  O   LEU    39      42.642  62.950  46.508  1.00  0.00           O  
ATOM    697  N   GLY    40      42.935  62.857  44.232  1.00  0.00           N  
ATOM    698  H   GLY    40      42.567  62.710  43.303  1.00  0.00           H  
ATOM    699  CA  GLY    40      44.354  62.824  44.512  1.00  0.00           C  
ATOM    700  HA2 GLY    40      44.582  61.908  45.057  1.00  0.00           H  
ATOM    701  HA3 GLY    40      44.648  63.674  45.128  1.00  0.00           H  
ATOM    702  C   GLY    40      45.233  62.861  43.204  1.00  0.00           C  
ATOM    703  O   GLY    40      44.711  62.602  42.101  1.00  0.00           O  
ATOM    704  N   ARG    41      46.450  63.193  43.299  1.00  0.00           N  
ATOM    705  H   ARG    41      46.719  63.640  44.164  1.00  0.00           H  
ATOM    706  CA  ARG    41      47.468  63.360  42.292  1.00  0.00           C  
ATOM    707  HA  ARG    41      47.248  62.971  41.298  1.00  0.00           H  
ATOM    708  CB  ARG    41      47.573  64.856  41.903  1.00  0.00           C  
ATOM    709  HB2 ARG    41      47.680  65.515  42.765  1.00  0.00           H  
ATOM    710  HB3 ARG    41      46.656  65.024  41.338  1.00  0.00           H  
ATOM    711  CG  ARG    41      48.771  65.310  40.931  1.00  0.00           C  
ATOM    712  HG2 ARG    41      48.860  64.707  40.027  1.00  0.00           H  
ATOM    713  HG3 ARG    41      49.680  65.151  41.510  1.00  0.00           H  
ATOM    714  CD  ARG    41      48.530  66.764  40.475  1.00  0.00           C  
ATOM    715  HD2 ARG    41      49.369  67.213  39.942  1.00  0.00           H  
ATOM    716  HD3 ARG    41      48.474  67.374  41.376  1.00  0.00           H  
ATOM    717  NE  ARG    41      47.379  66.879  39.705  1.00  0.00           N  
ATOM    718  HE  ARG    41      47.281  66.077  39.098  1.00  0.00           H  
ATOM    719  CZ  ARG    41      46.467  67.846  39.676  1.00  0.00           C  
ATOM    720  NH1 ARG    41      46.736  68.984  40.285  1.00  0.00           N  
ATOM    721 HH11 ARG    41      46.118  69.755  40.075  1.00  0.00           H  
ATOM    722 HH12 ARG    41      47.604  69.060  40.795  1.00  0.00           H  
ATOM    723  NH2 ARG    41      45.430  67.689  38.862  1.00  0.00           N  
ATOM    724 HH21 ARG    41      44.849  68.465  38.578  1.00  0.00           H  
ATOM    725 HH22 ARG    41      45.339  66.901  38.237  1.00  0.00           H  
ATOM    726  C   ARG    41      48.781  62.693  42.693  1.00  0.00           C  
ATOM    727  O   ARG    41      49.104  62.458  43.852  1.00  0.00           O  
ATOM    728  N   GLY    42      49.615  62.382  41.749  1.00  0.00           N  
ATOM    729  H   GLY    42      49.226  62.409  40.818  1.00  0.00           H  
ATOM    730  CA  GLY    42      50.961  61.789  41.913  1.00  0.00           C  
ATOM    731  HA2 GLY    42      50.972  60.798  42.367  1.00  0.00           H  
ATOM    732  HA3 GLY    42      51.465  62.443  42.625  1.00  0.00           H  
ATOM    733  C   GLY    42      51.765  61.689  40.656  1.00  0.00           C  
ATOM    734  O   GLY    42      51.477  62.271  39.585  1.00  0.00           O  
ATOM    735  N   GLY    43      52.916  61.045  40.734  1.00  0.00           N  
ATOM    736  H   GLY    43      53.117  60.573  41.605  1.00  0.00           H  
ATOM    737  CA  GLY    43      53.902  60.893  39.656  1.00  0.00           C  
ATOM    738  HA2 GLY    43      54.810  60.384  39.981  1.00  0.00           H  
ATOM    739  HA3 GLY    43      54.229  61.863  39.282  1.00  0.00           H  
ATOM    740  C   GLY    43      53.499  60.072  38.456  1.00  0.00           C  
ATOM    741  O   GLY    43      54.152  60.317  37.413  1.00  0.00           O  
ATOM    742  N   PHE    44      52.504  59.232  38.477  1.00  0.00           N  
ATOM    743  H   PHE    44      51.904  59.219  39.289  1.00  0.00           H  
ATOM    744  CA  PHE    44      52.059  58.464  37.298  1.00  0.00           C  
ATOM    745  HA  PHE    44      52.516  58.786  36.363  1.00  0.00           H  
ATOM    746  CB  PHE    44      52.479  56.950  37.513  1.00  0.00           C  
ATOM    747  HB2 PHE    44      53.530  56.956  37.803  1.00  0.00           H  
ATOM    748  HB3 PHE    44      52.272  56.490  36.547  1.00  0.00           H  
ATOM    749  CG  PHE    44      51.796  56.166  38.585  1.00  0.00           C  
ATOM    750  CD1 PHE    44      52.234  56.289  39.915  1.00  0.00           C  
ATOM    751  HD1 PHE    44      53.162  56.769  40.189  1.00  0.00           H  
ATOM    752  CE1 PHE    44      51.460  55.640  40.869  1.00  0.00           C  
ATOM    753  HE1 PHE    44      51.837  55.791  41.869  1.00  0.00           H  
ATOM    754  CZ  PHE    44      50.230  55.013  40.593  1.00  0.00           C  
ATOM    755  HZ  PHE    44      49.625  54.590  41.381  1.00  0.00           H  
ATOM    756  CE2 PHE    44      49.816  54.900  39.250  1.00  0.00           C  
ATOM    757  HE2 PHE    44      48.859  54.517  38.929  1.00  0.00           H  
ATOM    758  CD2 PHE    44      50.625  55.448  38.222  1.00  0.00           C  
ATOM    759  HD2 PHE    44      50.270  55.355  37.207  1.00  0.00           H  
ATOM    760  C   PHE    44      50.532  58.519  37.011  1.00  0.00           C  
ATOM    761  O   PHE    44      50.157  58.133  35.921  1.00  0.00           O  
ATOM    762  N   SER    45      49.756  58.952  38.023  1.00  0.00           N  
ATOM    763  H   SER    45      50.147  59.074  38.946  1.00  0.00           H  
ATOM    764  CA  SER    45      48.310  59.064  37.886  1.00  0.00           C  
ATOM    765  HA  SER    45      48.034  59.449  36.904  1.00  0.00           H  
ATOM    766  CB  SER    45      47.638  57.622  37.991  1.00  0.00           C  
ATOM    767  HB2 SER    45      48.017  57.247  38.942  1.00  0.00           H  
ATOM    768  HB3 SER    45      47.875  57.027  37.108  1.00  0.00           H  
ATOM    769  OG  SER    45      46.228  57.613  38.010  1.00  0.00           O  
ATOM    770  HG  SER    45      45.996  57.027  37.285  1.00  0.00           H  
ATOM    771  C   SER    45      47.631  60.127  38.806  1.00  0.00           C  
ATOM    772  O   SER    45      48.272  60.599  39.756  1.00  0.00           O  
ATOM    773  N   GLU    46      46.352  60.377  38.621  1.00  0.00           N  
ATOM    774  H   GLU    46      45.860  59.881  37.892  1.00  0.00           H  
ATOM    775  CA  GLU    46      45.485  61.193  39.463  1.00  0.00           C  
ATOM    776  HA  GLU    46      45.787  61.044  40.500  1.00  0.00           H  
ATOM    777  CB  GLU    46      45.629  62.743  39.117  1.00  0.00           C  
ATOM    778  HB2 GLU    46      46.668  62.946  39.376  1.00  0.00           H  
ATOM    779  HB3 GLU    46      44.843  63.294  39.633  1.00  0.00           H  
ATOM    780  CG  GLU    46      45.582  63.191  37.631  1.00  0.00           C  
ATOM    781  HG2 GLU    46      44.523  63.145  37.379  1.00  0.00           H  
ATOM    782  HG3 GLU    46      46.247  62.523  37.082  1.00  0.00           H  
ATOM    783  CD  GLU    46      46.129  64.551  37.475  1.00  0.00           C  
ATOM    784  OE1 GLU    46      47.356  64.832  37.733  1.00  0.00           O  
ATOM    785  OE2 GLU    46      45.254  65.436  37.216  1.00  0.00           O  
ATOM    786  C   GLU    46      44.003  60.794  39.324  1.00  0.00           C  
ATOM    787  O   GLU    46      43.636  60.217  38.246  1.00  0.00           O  
ATOM    788  N   VAL    47      43.204  61.046  40.320  1.00  0.00           N  
ATOM    789  H   VAL    47      43.523  61.751  40.969  1.00  0.00           H  
ATOM    790  CA  VAL    47      41.867  60.492  40.432  1.00  0.00           C  
ATOM    791  HA  VAL    47      41.537  60.220  39.430  1.00  0.00           H  
ATOM    792  CB  VAL    47      41.844  59.273  41.342  1.00  0.00           C  
ATOM    793  HB  VAL    47      42.650  58.574  41.118  1.00  0.00           H  
ATOM    794  CG1 VAL    47      41.790  59.546  42.820  1.00  0.00           C  
ATOM    795 HG11 VAL    47      40.923  60.132  43.124  1.00  0.00           H  
ATOM    796 HG12 VAL    47      41.778  58.603  43.366  1.00  0.00           H  
ATOM    797 HG13 VAL    47      42.651  60.121  43.161  1.00  0.00           H  
ATOM    798  CG2 VAL    47      40.562  58.523  41.153  1.00  0.00           C  
ATOM    799 HG21 VAL    47      39.755  59.230  41.348  1.00  0.00           H  
ATOM    800 HG22 VAL    47      40.458  58.240  40.106  1.00  0.00           H  
ATOM    801 HG23 VAL    47      40.409  57.672  41.816  1.00  0.00           H  
ATOM    802  C   VAL    47      40.865  61.609  40.860  1.00  0.00           C  
ATOM    803  O   VAL    47      41.195  62.419  41.728  1.00  0.00           O  
ATOM    804  N   TYR    48      39.694  61.715  40.267  1.00  0.00           N  
ATOM    805  H   TYR    48      39.469  61.011  39.579  1.00  0.00           H  
ATOM    806  CA  TYR    48      38.739  62.795  40.402  1.00  0.00           C  
ATOM    807  HA  TYR    48      39.082  63.416  41.230  1.00  0.00           H  
ATOM    808  CB  TYR    48      38.624  63.576  39.130  1.00  0.00           C  
ATOM    809  HB2 TYR    48      37.787  64.259  39.270  1.00  0.00           H  
ATOM    810  HB3 TYR    48      38.365  62.901  38.315  1.00  0.00           H  
ATOM    811  CG  TYR    48      39.810  64.433  38.727  1.00  0.00           C  
ATOM    812  CD1 TYR    48      40.972  63.817  38.190  1.00  0.00           C  
ATOM    813  HD1 TYR    48      41.143  62.751  38.211  1.00  0.00           H  
ATOM    814  CE1 TYR    48      41.900  64.694  37.537  1.00  0.00           C  
ATOM    815  HE1 TYR    48      42.738  64.218  37.049  1.00  0.00           H  
ATOM    816  CZ  TYR    48      41.781  66.049  37.544  1.00  0.00           C  
ATOM    817  OH  TYR    48      42.816  66.788  37.064  1.00  0.00           O  
ATOM    818  HH  TYR    48      43.626  66.276  37.113  1.00  0.00           H  
ATOM    819  CE2 TYR    48      40.705  66.712  38.173  1.00  0.00           C  
ATOM    820  HE2 TYR    48      40.822  67.784  38.245  1.00  0.00           H  
ATOM    821  CD2 TYR    48      39.721  65.891  38.770  1.00  0.00           C  
ATOM    822  HD2 TYR    48      38.889  66.389  39.246  1.00  0.00           H  
ATOM    823  C   TYR    48      37.378  62.115  40.635  1.00  0.00           C  
ATOM    824  O   TYR    48      37.057  61.096  40.004  1.00  0.00           O  
ATOM    825  N   LYS    49      36.562  62.787  41.468  1.00  0.00           N  
ATOM    826  H   LYS    49      36.911  63.604  41.947  1.00  0.00           H  
ATOM    827  CA  LYS    49      35.132  62.606  41.415  1.00  0.00           C  
ATOM    828  HA  LYS    49      35.009  61.530  41.298  1.00  0.00           H  
ATOM    829  CB  LYS    49      34.405  63.036  42.676  1.00  0.00           C  
ATOM    830  HB2 LYS    49      33.920  64.004  42.553  1.00  0.00           H  
ATOM    831  HB3 LYS    49      35.170  63.119  43.448  1.00  0.00           H  
ATOM    832  CG  LYS    49      33.291  62.000  43.092  1.00  0.00           C  
ATOM    833  HG2 LYS    49      33.801  61.052  43.263  1.00  0.00           H  
ATOM    834  HG3 LYS    49      32.590  61.769  42.289  1.00  0.00           H  
ATOM    835  CD  LYS    49      32.401  62.382  44.318  1.00  0.00           C  
ATOM    836  HD2 LYS    49      31.728  61.534  44.443  1.00  0.00           H  
ATOM    837  HD3 LYS    49      31.745  63.164  43.937  1.00  0.00           H  
ATOM    838  CE  LYS    49      33.233  62.625  45.599  1.00  0.00           C  
ATOM    839  HE2 LYS    49      33.984  63.370  45.336  1.00  0.00           H  
ATOM    840  HE3 LYS    49      33.760  61.686  45.774  1.00  0.00           H  
ATOM    841  NZ  LYS    49      32.612  63.216  46.802  1.00  0.00           N  
ATOM    842  HZ1 LYS    49      32.332  64.162  46.586  1.00  0.00           H  
ATOM    843  HZ2 LYS    49      31.764  62.718  47.030  1.00  0.00           H  
ATOM    844  HZ3 LYS    49      33.255  63.296  47.577  1.00  0.00           H  
ATOM    845  C   LYS    49      34.622  63.232  40.183  1.00  0.00           C  
ATOM    846  O   LYS    49      35.057  64.207  39.640  1.00  0.00           O  
ATOM    847  N   ALA    50      33.558  62.603  39.614  1.00  0.00           N  
ATOM    848  H   ALA    50      33.166  61.741  39.966  1.00  0.00           H  
ATOM    849  CA  ALA    50      32.920  62.996  38.339  1.00  0.00           C  
ATOM    850  HA  ALA    50      32.897  64.085  38.367  1.00  0.00           H  
ATOM    851  CB  ALA    50      33.644  62.413  37.114  1.00  0.00           C  
ATOM    852  HB1 ALA    50      34.646  62.808  36.950  1.00  0.00           H  
ATOM    853  HB2 ALA    50      33.682  61.324  37.136  1.00  0.00           H  
ATOM    854  HB3 ALA    50      33.152  62.669  36.175  1.00  0.00           H  
ATOM    855  C   ALA    50      31.423  62.530  38.418  1.00  0.00           C  
ATOM    856  O   ALA    50      31.044  61.728  39.264  1.00  0.00           O  
ATOM    857  N   PHE    51      30.547  62.889  37.490  1.00  0.00           N  
ATOM    858  H   PHE    51      30.832  63.444  36.696  1.00  0.00           H  
ATOM    859  CA  PHE    51      29.101  62.584  37.361  1.00  0.00           C  
ATOM    860  HA  PHE    51      28.836  61.774  38.041  1.00  0.00           H  
ATOM    861  CB  PHE    51      28.339  63.860  37.722  1.00  0.00           C  
ATOM    862  HB2 PHE    51      28.416  64.478  36.828  1.00  0.00           H  
ATOM    863  HB3 PHE    51      28.674  64.488  38.547  1.00  0.00           H  
ATOM    864  CG  PHE    51      26.920  63.539  37.949  1.00  0.00           C  
ATOM    865  CD1 PHE    51      25.950  63.768  36.942  1.00  0.00           C  
ATOM    866  HD1 PHE    51      26.215  64.091  35.946  1.00  0.00           H  
ATOM    867  CE1 PHE    51      24.558  63.534  37.257  1.00  0.00           C  
ATOM    868  HE1 PHE    51      23.779  63.690  36.525  1.00  0.00           H  
ATOM    869  CZ  PHE    51      24.178  63.053  38.537  1.00  0.00           C  
ATOM    870  HZ  PHE    51      23.140  62.831  38.734  1.00  0.00           H  
ATOM    871  CE2 PHE    51      25.113  62.898  39.555  1.00  0.00           C  
ATOM    872  HE2 PHE    51      24.863  62.549  40.546  1.00  0.00           H  
ATOM    873  CD2 PHE    51      26.501  63.149  39.260  1.00  0.00           C  
ATOM    874  HD2 PHE    51      27.235  63.189  40.051  1.00  0.00           H  
ATOM    875  C   PHE    51      28.772  62.195  35.914  1.00  0.00           C  
ATOM    876  O   PHE    51      29.080  62.934  35.032  1.00  0.00           O  
ATOM    877  N   ASP    52      28.298  60.944  35.716  1.00  0.00           N  
ATOM    878  H   ASP    52      27.838  60.453  36.469  1.00  0.00           H  
ATOM    879  CA  ASP    52      27.773  60.579  34.370  1.00  0.00           C  
ATOM    880  HA  ASP    52      28.546  60.881  33.663  1.00  0.00           H  
ATOM    881  CB  ASP    52      27.668  59.094  34.290  1.00  0.00           C  
ATOM    882  HB2 ASP    52      26.825  58.833  34.930  1.00  0.00           H  
ATOM    883  HB3 ASP    52      28.516  58.562  34.719  1.00  0.00           H  
ATOM    884  CG  ASP    52      27.242  58.371  32.968  1.00  0.00           C  
ATOM    885  OD1 ASP    52      27.611  57.225  32.630  1.00  0.00           O  
ATOM    886  OD2 ASP    52      26.554  59.047  32.137  1.00  0.00           O  
ATOM    887  C   ASP    52      26.451  61.321  34.117  1.00  0.00           C  
ATOM    888  O   ASP    52      25.511  61.129  34.890  1.00  0.00           O  
ATOM    889  N   LEU    53      26.397  62.223  33.135  1.00  0.00           N  
ATOM    890  H   LEU    53      27.262  62.310  32.620  1.00  0.00           H  
ATOM    891  CA  LEU    53      25.282  62.958  32.665  1.00  0.00           C  
ATOM    892  HA  LEU    53      24.786  63.442  33.507  1.00  0.00           H  
ATOM    893  CB  LEU    53      25.791  64.050  31.682  1.00  0.00           C  
ATOM    894  HB2 LEU    53      24.961  64.404  31.070  1.00  0.00           H  
ATOM    895  HB3 LEU    53      26.480  63.604  30.965  1.00  0.00           H  
ATOM    896  CG  LEU    53      26.591  65.184  32.310  1.00  0.00           C  
ATOM    897  HG  LEU    53      27.249  64.831  33.103  1.00  0.00           H  
ATOM    898  CD1 LEU    53      27.356  65.989  31.255  1.00  0.00           C  
ATOM    899 HD11 LEU    53      28.080  65.291  30.834  1.00  0.00           H  
ATOM    900 HD12 LEU    53      26.699  66.373  30.475  1.00  0.00           H  
ATOM    901 HD13 LEU    53      27.898  66.810  31.724  1.00  0.00           H  
ATOM    902  CD2 LEU    53      25.587  66.119  32.998  1.00  0.00           C  
ATOM    903 HD21 LEU    53      25.132  65.631  33.860  1.00  0.00           H  
ATOM    904 HD22 LEU    53      26.112  66.911  33.533  1.00  0.00           H  
ATOM    905 HD23 LEU    53      24.866  66.612  32.346  1.00  0.00           H  
ATOM    906  C   LEU    53      24.192  62.098  31.994  1.00  0.00           C  
ATOM    907  O   LEU    53      23.041  62.532  32.045  1.00  0.00           O  
ATOM    908  N   TYR    54      24.457  60.955  31.403  1.00  0.00           N  
ATOM    909  H   TYR    54      25.388  60.588  31.538  1.00  0.00           H  
ATOM    910  CA  TYR    54      23.507  60.038  30.710  1.00  0.00           C  
ATOM    911  HA  TYR    54      22.751  60.631  30.194  1.00  0.00           H  
ATOM    912  CB  TYR    54      24.180  59.259  29.529  1.00  0.00           C  
ATOM    913  HB2 TYR    54      23.444  58.701  28.949  1.00  0.00           H  
ATOM    914  HB3 TYR    54      24.906  58.658  30.077  1.00  0.00           H  
ATOM    915  CG  TYR    54      24.886  60.111  28.513  1.00  0.00           C  
ATOM    916  CD1 TYR    54      25.724  59.408  27.701  1.00  0.00           C  
ATOM    917  HD1 TYR    54      25.827  58.343  27.850  1.00  0.00           H  
ATOM    918  CE1 TYR    54      26.539  60.091  26.767  1.00  0.00           C  
ATOM    919  HE1 TYR    54      27.172  59.615  26.033  1.00  0.00           H  
ATOM    920  CZ  TYR    54      26.393  61.487  26.684  1.00  0.00           C  
ATOM    921  OH  TYR    54      27.112  62.127  25.694  1.00  0.00           O  
ATOM    922  HH  TYR    54      27.394  63.011  25.941  1.00  0.00           H  
ATOM    923  CE2 TYR    54      25.574  62.156  27.485  1.00  0.00           C  
ATOM    924  HE2 TYR    54      25.451  63.223  27.364  1.00  0.00           H  
ATOM    925  CD2 TYR    54      24.761  61.482  28.420  1.00  0.00           C  
ATOM    926  HD2 TYR    54      24.107  62.047  29.067  1.00  0.00           H  
ATOM    927  C   TYR    54      22.850  59.063  31.654  1.00  0.00           C  
ATOM    928  O   TYR    54      21.634  59.049  31.758  1.00  0.00           O  
ATOM    929  N   GLU    55      23.623  58.383  32.492  1.00  0.00           N  
ATOM    930  H   GLU    55      24.586  58.627  32.309  1.00  0.00           H  
ATOM    931  CA  GLU    55      23.078  57.387  33.405  1.00  0.00           C  
ATOM    932  HA  GLU    55      22.019  57.253  33.184  1.00  0.00           H  
ATOM    933  CB  GLU    55      23.924  56.139  33.554  1.00  0.00           C  
ATOM    934  HB2 GLU    55      23.403  55.391  34.152  1.00  0.00           H  
ATOM    935  HB3 GLU    55      24.892  56.397  33.983  1.00  0.00           H  
ATOM    936  CG  GLU    55      24.291  55.352  32.312  1.00  0.00           C  
ATOM    937  HG2 GLU    55      24.984  54.553  32.577  1.00  0.00           H  
ATOM    938  HG3 GLU    55      24.918  56.030  31.732  1.00  0.00           H  
ATOM    939  CD  GLU    55      23.092  55.012  31.412  1.00  0.00           C  
ATOM    940  OE1 GLU    55      21.924  54.919  31.876  1.00  0.00           O  
ATOM    941  OE2 GLU    55      23.242  54.880  30.190  1.00  0.00           O  
ATOM    942  C   GLU    55      22.881  58.074  34.805  1.00  0.00           C  
ATOM    943  O   GLU    55      22.391  57.450  35.745  1.00  0.00           O  
ATOM    944  N   GLN    56      23.151  59.372  34.935  1.00  0.00           N  
ATOM    945  H   GLN    56      23.518  59.825  34.110  1.00  0.00           H  
ATOM    946  CA  GLN    56      22.663  60.190  35.994  1.00  0.00           C  
ATOM    947  HA  GLN    56      23.088  61.186  35.868  1.00  0.00           H  
ATOM    948  CB  GLN    56      21.153  60.439  35.890  1.00  0.00           C  
ATOM    949  HB2 GLN    56      20.680  60.875  36.770  1.00  0.00           H  
ATOM    950  HB3 GLN    56      20.675  59.473  35.726  1.00  0.00           H  
ATOM    951  CG  GLN    56      20.950  61.389  34.704  1.00  0.00           C  
ATOM    952  HG2 GLN    56      21.492  60.974  33.854  1.00  0.00           H  
ATOM    953  HG3 GLN    56      21.255  62.405  34.957  1.00  0.00           H  
ATOM    954  CD  GLN    56      19.489  61.433  34.125  1.00  0.00           C  
ATOM    955  OE1 GLN    56      18.905  62.498  33.969  1.00  0.00           O  
ATOM    956  NE2 GLN    56      19.008  60.321  33.614  1.00  0.00           N  
ATOM    957 HE21 GLN    56      19.508  59.446  33.670  1.00  0.00           H  
ATOM    958 HE22 GLN    56      18.135  60.419  33.115  1.00  0.00           H  
ATOM    959  C   GLN    56      23.315  59.822  37.341  1.00  0.00           C  
ATOM    960  O   GLN    56      22.638  59.774  38.384  1.00  0.00           O  
ATOM    961  N   ARG    57      24.626  59.491  37.423  1.00  0.00           N  
ATOM    962  H   ARG    57      25.228  59.787  36.668  1.00  0.00           H  
ATOM    963  CA  ARG    57      25.236  58.662  38.491  1.00  0.00           C  
ATOM    964  HA  ARG    57      24.625  58.769  39.387  1.00  0.00           H  
ATOM    965  CB  ARG    57      25.207  57.138  38.180  1.00  0.00           C  
ATOM    966  HB2 ARG    57      24.163  56.822  38.170  1.00  0.00           H  
ATOM    967  HB3 ARG    57      25.685  56.514  38.935  1.00  0.00           H  
ATOM    968  CG  ARG    57      25.830  56.762  36.828  1.00  0.00           C  
ATOM    969  HG2 ARG    57      26.903  56.944  36.900  1.00  0.00           H  
ATOM    970  HG3 ARG    57      25.394  57.217  35.940  1.00  0.00           H  
ATOM    971  CD  ARG    57      25.618  55.275  36.730  1.00  0.00           C  
ATOM    972  HD2 ARG    57      24.559  55.020  36.709  1.00  0.00           H  
ATOM    973  HD3 ARG    57      26.050  54.824  37.624  1.00  0.00           H  
ATOM    974  NE  ARG    57      26.319  54.602  35.586  1.00  0.00           N  
ATOM    975  HE  ARG    57      26.977  55.168  35.068  1.00  0.00           H  
ATOM    976  CZ  ARG    57      26.015  53.443  35.110  1.00  0.00           C  
ATOM    977  NH1 ARG    57      24.996  52.742  35.506  1.00  0.00           N  
ATOM    978 HH11 ARG    57      24.652  51.998  34.915  1.00  0.00           H  
ATOM    979 HH12 ARG    57      24.623  52.901  36.431  1.00  0.00           H  
ATOM    980  NH2 ARG    57      26.649  52.961  34.037  1.00  0.00           N  
ATOM    981 HH21 ARG    57      26.385  52.078  33.624  1.00  0.00           H  
ATOM    982 HH22 ARG    57      27.384  53.554  33.677  1.00  0.00           H  
ATOM    983  C   ARG    57      26.559  59.332  38.839  1.00  0.00           C  
ATOM    984  O   ARG    57      27.237  59.876  38.005  1.00  0.00           O  
ATOM    985  N   TYR    58      27.120  59.099  40.020  1.00  0.00           N  
ATOM    986  H   TYR    58      26.545  58.658  40.724  1.00  0.00           H  
ATOM    987  CA  TYR    58      28.520  59.439  40.289  1.00  0.00           C  
ATOM    988  HA  TYR    58      28.741  60.406  39.837  1.00  0.00           H  
ATOM    989  CB  TYR    58      28.718  59.617  41.800  1.00  0.00           C  
ATOM    990  HB2 TYR    58      29.790  59.695  41.980  1.00  0.00           H  
ATOM    991  HB3 TYR    58      28.289  58.700  42.203  1.00  0.00           H  
ATOM    992  CG  TYR    58      28.066  60.802  42.451  1.00  0.00           C  
ATOM    993  CD1 TYR    58      28.842  61.993  42.739  1.00  0.00           C  
ATOM    994  HD1 TYR    58      29.917  61.916  42.670  1.00  0.00           H  
ATOM    995  CE1 TYR    58      28.191  63.173  43.011  1.00  0.00           C  
ATOM    996  HE1 TYR    58      28.677  64.134  43.091  1.00  0.00           H  
ATOM    997  CZ  TYR    58      26.803  63.223  43.166  1.00  0.00           C  
ATOM    998  OH  TYR    58      26.271  64.475  43.263  1.00  0.00           O  
ATOM    999  HH  TYR    58      25.312  64.471  43.314  1.00  0.00           H  
ATOM   1000  CE2 TYR    58      26.073  62.080  42.864  1.00  0.00           C  
ATOM   1001  HE2 TYR    58      24.994  62.064  42.901  1.00  0.00           H  
ATOM   1002  CD2 TYR    58      26.696  60.891  42.505  1.00  0.00           C  
ATOM   1003  HD2 TYR    58      26.091  60.038  42.237  1.00  0.00           H  
ATOM   1004  C   TYR    58      29.439  58.337  39.682  1.00  0.00           C  
ATOM   1005  O   TYR    58      29.045  57.242  39.362  1.00  0.00           O  
ATOM   1006  N   ALA    59      30.701  58.741  39.513  1.00  0.00           N  
ATOM   1007  H   ALA    59      31.043  59.599  39.922  1.00  0.00           H  
ATOM   1008  CA  ALA    59      31.709  57.966  38.695  1.00  0.00           C  
ATOM   1009  HA  ALA    59      31.578  56.887  38.770  1.00  0.00           H  
ATOM   1010  CB  ALA    59      31.684  58.339  37.152  1.00  0.00           C  
ATOM   1011  HB1 ALA    59      30.706  58.164  36.703  1.00  0.00           H  
ATOM   1012  HB2 ALA    59      31.910  59.378  36.911  1.00  0.00           H  
ATOM   1013  HB3 ALA    59      32.453  57.769  36.631  1.00  0.00           H  
ATOM   1014  C   ALA    59      33.091  58.347  39.277  1.00  0.00           C  
ATOM   1015  O   ALA    59      33.236  59.510  39.845  1.00  0.00           O  
ATOM   1016  N   ALA    60      34.151  57.601  39.043  1.00  0.00           N  
ATOM   1017  H   ALA    60      33.994  56.832  38.407  1.00  0.00           H  
ATOM   1018  CA  ALA    60      35.451  57.994  39.385  1.00  0.00           C  
ATOM   1019  HA  ALA    60      35.535  59.006  39.783  1.00  0.00           H  
ATOM   1020  CB  ALA    60      36.040  56.986  40.361  1.00  0.00           C  
ATOM   1021  HB1 ALA    60      35.759  57.123  41.405  1.00  0.00           H  
ATOM   1022  HB2 ALA    60      35.914  56.002  39.909  1.00  0.00           H  
ATOM   1023  HB3 ALA    60      37.128  56.987  40.312  1.00  0.00           H  
ATOM   1024  C   ALA    60      36.383  58.049  38.093  1.00  0.00           C  
ATOM   1025  O   ALA    60      36.466  57.043  37.335  1.00  0.00           O  
ATOM   1026  N   VAL    61      37.014  59.188  37.790  1.00  0.00           N  
ATOM   1027  H   VAL    61      36.974  60.008  38.379  1.00  0.00           H  
ATOM   1028  CA  VAL    61      37.781  59.500  36.540  1.00  0.00           C  
ATOM   1029  HA  VAL    61      37.511  58.755  35.791  1.00  0.00           H  
ATOM   1030  CB  VAL    61      37.371  60.906  36.043  1.00  0.00           C  
ATOM   1031  HB  VAL    61      37.237  61.532  36.926  1.00  0.00           H  
ATOM   1032  CG1 VAL    61      38.353  61.622  35.104  1.00  0.00           C  
ATOM   1033 HG11 VAL    61      38.949  60.943  34.493  1.00  0.00           H  
ATOM   1034 HG12 VAL    61      37.874  62.364  34.466  1.00  0.00           H  
ATOM   1035 HG13 VAL    61      39.071  62.181  35.704  1.00  0.00           H  
ATOM   1036  CG2 VAL    61      35.978  60.791  35.354  1.00  0.00           C  
ATOM   1037 HG21 VAL    61      35.653  61.792  35.071  1.00  0.00           H  
ATOM   1038 HG22 VAL    61      36.163  60.069  34.558  1.00  0.00           H  
ATOM   1039 HG23 VAL    61      35.236  60.406  36.054  1.00  0.00           H  
ATOM   1040  C   VAL    61      39.279  59.480  37.032  1.00  0.00           C  
ATOM   1041  O   VAL    61      39.617  60.092  37.994  1.00  0.00           O  
ATOM   1042  N   LYS    62      40.008  58.571  36.361  1.00  0.00           N  
ATOM   1043  H   LYS    62      39.521  57.875  35.814  1.00  0.00           H  
ATOM   1044  CA  LYS    62      41.457  58.317  36.677  1.00  0.00           C  
ATOM   1045  HA  LYS    62      41.792  59.099  37.359  1.00  0.00           H  
ATOM   1046  CB  LYS    62      41.491  56.908  37.287  1.00  0.00           C  
ATOM   1047  HB2 LYS    62      41.385  56.158  36.503  1.00  0.00           H  
ATOM   1048  HB3 LYS    62      40.609  56.789  37.916  1.00  0.00           H  
ATOM   1049  CG  LYS    62      42.768  56.767  38.100  1.00  0.00           C  
ATOM   1050  HG2 LYS    62      42.779  57.615  38.785  1.00  0.00           H  
ATOM   1051  HG3 LYS    62      43.692  56.935  37.548  1.00  0.00           H  
ATOM   1052  CD  LYS    62      43.046  55.550  39.022  1.00  0.00           C  
ATOM   1053  HD2 LYS    62      43.983  55.738  39.545  1.00  0.00           H  
ATOM   1054  HD3 LYS    62      43.065  54.646  38.414  1.00  0.00           H  
ATOM   1055  CE  LYS    62      41.918  55.419  40.047  1.00  0.00           C  
ATOM   1056  HE2 LYS    62      40.970  55.594  39.539  1.00  0.00           H  
ATOM   1057  HE3 LYS    62      42.147  56.267  40.693  1.00  0.00           H  
ATOM   1058  NZ  LYS    62      41.929  54.132  40.740  1.00  0.00           N  
ATOM   1059  HZ1 LYS    62      42.724  54.009  41.351  1.00  0.00           H  
ATOM   1060  HZ2 LYS    62      41.080  53.901  41.235  1.00  0.00           H  
ATOM   1061  HZ3 LYS    62      42.111  53.423  40.044  1.00  0.00           H  
ATOM   1062  C   LYS    62      42.322  58.457  35.416  1.00  0.00           C  
ATOM   1063  O   LYS    62      42.357  57.644  34.494  1.00  0.00           O  
ATOM   1064  N   ILE    63      43.106  59.487  35.354  1.00  0.00           N  
ATOM   1065  H   ILE    63      43.256  60.035  36.190  1.00  0.00           H  
ATOM   1066  CA  ILE    63      44.056  59.890  34.320  1.00  0.00           C  
ATOM   1067  HA  ILE    63      43.731  59.419  33.392  1.00  0.00           H  
ATOM   1068  CB  ILE    63      44.004  61.411  33.898  1.00  0.00           C  
ATOM   1069  HB  ILE    63      44.150  62.072  34.752  1.00  0.00           H  
ATOM   1070  CG2 ILE    63      45.129  61.758  32.880  1.00  0.00           C  
ATOM   1071 HG21 ILE    63      44.999  61.046  32.066  1.00  0.00           H  
ATOM   1072 HG22 ILE    63      44.922  62.792  32.604  1.00  0.00           H  
ATOM   1073 HG23 ILE    63      46.111  61.759  33.352  1.00  0.00           H  
ATOM   1074  CG1 ILE    63      42.650  61.827  33.258  1.00  0.00           C  
ATOM   1075 HG12 ILE    63      41.947  61.462  34.007  1.00  0.00           H  
ATOM   1076 HG13 ILE    63      42.544  61.313  32.302  1.00  0.00           H  
ATOM   1077  CD1 ILE    63      42.248  63.289  33.086  1.00  0.00           C  
ATOM   1078 HD11 ILE    63      43.076  63.766  32.562  1.00  0.00           H  
ATOM   1079 HD12 ILE    63      41.362  63.427  32.467  1.00  0.00           H  
ATOM   1080 HD13 ILE    63      42.044  63.814  34.019  1.00  0.00           H  
ATOM   1081  C   ILE    63      45.446  59.393  34.663  1.00  0.00           C  
ATOM   1082  O   ILE    63      46.041  59.889  35.625  1.00  0.00           O  
ATOM   1083  N   HIE    64      46.019  58.494  33.790  1.00  0.00           N  
ATOM   1084  H   HIE    64      45.429  58.108  33.068  1.00  0.00           H  
ATOM   1085  CA  HIE    64      47.342  57.934  33.826  1.00  0.00           C  
ATOM   1086  HA  HIE    64      47.860  58.241  34.735  1.00  0.00           H  
ATOM   1087  CB  HIE    64      47.271  56.466  33.849  1.00  0.00           C  
ATOM   1088  HB2 HIE    64      48.205  56.076  34.253  1.00  0.00           H  
ATOM   1089  HB3 HIE    64      47.277  56.047  32.843  1.00  0.00           H  
ATOM   1090  CG  HIE    64      46.102  55.902  34.661  1.00  0.00           C  
ATOM   1091  ND1 HIE    64      46.209  55.349  35.931  1.00  0.00           N  
ATOM   1092  CE1 HIE    64      45.015  54.799  36.262  1.00  0.00           C  
ATOM   1093  HE1 HIE    64      44.789  54.396  37.238  1.00  0.00           H  
ATOM   1094  NE2 HIE    64      44.266  54.869  35.172  1.00  0.00           N  
ATOM   1095  HE2 HIE    64      43.309  54.560  35.080  1.00  0.00           H  
ATOM   1096  CD2 HIE    64      44.919  55.504  34.151  1.00  0.00           C  
ATOM   1097  HD2 HIE    64      44.647  55.636  33.114  1.00  0.00           H  
ATOM   1098  C   HIE    64      48.310  58.391  32.720  1.00  0.00           C  
ATOM   1099  O   HIE    64      48.017  58.277  31.529  1.00  0.00           O  
ATOM   1100  N   GLN    65      49.463  58.918  33.108  1.00  0.00           N  
ATOM   1101  H   GLN    65      49.555  59.021  34.109  1.00  0.00           H  
ATOM   1102  CA  GLN    65      50.564  59.423  32.254  1.00  0.00           C  
ATOM   1103  HA  GLN    65      50.325  59.251  31.204  1.00  0.00           H  
ATOM   1104  CB  GLN    65      50.715  60.940  32.375  1.00  0.00           C  
ATOM   1105  HB2 GLN    65      50.962  61.231  33.396  1.00  0.00           H  
ATOM   1106  HB3 GLN    65      49.723  61.375  32.255  1.00  0.00           H  
ATOM   1107  CG  GLN    65      51.646  61.592  31.398  1.00  0.00           C  
ATOM   1108  HG2 GLN    65      51.389  61.229  30.403  1.00  0.00           H  
ATOM   1109  HG3 GLN    65      52.674  61.292  31.604  1.00  0.00           H  
ATOM   1110  CD  GLN    65      51.614  63.150  31.331  1.00  0.00           C  
ATOM   1111  OE1 GLN    65      50.865  63.819  32.068  1.00  0.00           O  
ATOM   1112  NE2 GLN    65      52.421  63.730  30.499  1.00  0.00           N  
ATOM   1113 HE21 GLN    65      52.263  64.726  30.450  1.00  0.00           H  
ATOM   1114 HE22 GLN    65      52.783  63.145  29.760  1.00  0.00           H  
ATOM   1115  C   GLN    65      51.792  58.626  32.710  1.00  0.00           C  
ATOM   1116  O   GLN    65      52.556  58.974  33.625  1.00  0.00           O  
ATOM   1117  N   LEU    66      51.973  57.394  32.089  1.00  0.00           N  
ATOM   1118  H   LEU    66      51.387  57.142  31.306  1.00  0.00           H  
ATOM   1119  CA  LEU    66      52.943  56.419  32.547  1.00  0.00           C  
ATOM   1120  HA  LEU    66      53.106  56.579  33.612  1.00  0.00           H  
ATOM   1121  CB  LEU    66      52.295  55.012  32.344  1.00  0.00           C  
ATOM   1122  HB2 LEU    66      53.028  54.244  32.586  1.00  0.00           H  
ATOM   1123  HB3 LEU    66      51.955  54.893  31.315  1.00  0.00           H  
ATOM   1124  CG  LEU    66      51.038  54.766  33.140  1.00  0.00           C  
ATOM   1125  HG  LEU    66      50.337  55.535  32.815  1.00  0.00           H  
ATOM   1126  CD1 LEU    66      50.280  53.452  32.943  1.00  0.00           C  
ATOM   1127 HD11 LEU    66      49.356  53.367  33.515  1.00  0.00           H  
ATOM   1128 HD12 LEU    66      50.018  53.322  31.893  1.00  0.00           H  
ATOM   1129 HD13 LEU    66      50.854  52.594  33.291  1.00  0.00           H  
ATOM   1130  CD2 LEU    66      51.381  54.871  34.637  1.00  0.00           C  
ATOM   1131 HD21 LEU    66      51.675  55.916  34.741  1.00  0.00           H  
ATOM   1132 HD22 LEU    66      50.526  54.624  35.267  1.00  0.00           H  
ATOM   1133 HD23 LEU    66      52.194  54.288  35.069  1.00  0.00           H  
ATOM   1134  C   LEU    66      54.284  56.519  31.700  1.00  0.00           C  
ATOM   1135  O   LEU    66      54.344  56.114  30.554  1.00  0.00           O  
ATOM   1136  N   ASN    67      55.409  57.164  32.267  1.00  0.00           N  
ATOM   1137  H   ASN    67      56.289  57.120  31.774  1.00  0.00           H  
ATOM   1138  CA  ASN    67      55.527  57.860  33.557  1.00  0.00           C  
ATOM   1139  HA  ASN    67      54.527  57.910  33.986  1.00  0.00           H  
ATOM   1140  CB  ASN    67      56.566  57.316  34.478  1.00  0.00           C  
ATOM   1141  HB2 ASN    67      57.492  57.668  34.023  1.00  0.00           H  
ATOM   1142  HB3 ASN    67      56.681  56.234  34.416  1.00  0.00           H  
ATOM   1143  CG  ASN    67      56.494  57.882  35.954  1.00  0.00           C  
ATOM   1144  OD1 ASN    67      56.800  59.026  36.170  1.00  0.00           O  
ATOM   1145  ND2 ASN    67      56.062  57.090  36.880  1.00  0.00           N  
ATOM   1146 HD21 ASN    67      56.167  57.497  37.798  1.00  0.00           H  
ATOM   1147 HD22 ASN    67      55.823  56.123  36.716  1.00  0.00           H  
ATOM   1148  C   ASN    67      55.789  59.364  33.294  1.00  0.00           C  
ATOM   1149  O   ASN    67      56.345  59.685  32.228  1.00  0.00           O  
ATOM   1150  N   LYS    68      55.358  60.281  34.170  1.00  0.00           N  
ATOM   1151  H   LYS    68      54.874  59.969  35.000  1.00  0.00           H  
ATOM   1152  CA  LYS    68      55.672  61.702  34.057  1.00  0.00           C  
ATOM   1153  HA  LYS    68      55.386  61.955  33.037  1.00  0.00           H  
ATOM   1154  CB  LYS    68      54.771  62.623  34.902  1.00  0.00           C  
ATOM   1155  HB2 LYS    68      55.167  63.632  34.782  1.00  0.00           H  
ATOM   1156  HB3 LYS    68      54.785  62.362  35.960  1.00  0.00           H  
ATOM   1157  CG  LYS    68      53.321  62.476  34.463  1.00  0.00           C  
ATOM   1158  HG2 LYS    68      52.993  61.464  34.700  1.00  0.00           H  
ATOM   1159  HG3 LYS    68      53.427  62.725  33.407  1.00  0.00           H  
ATOM   1160  CD  LYS    68      52.394  63.454  35.165  1.00  0.00           C  
ATOM   1161  HD2 LYS    68      51.375  63.226  34.852  1.00  0.00           H  
ATOM   1162  HD3 LYS    68      52.634  64.481  34.893  1.00  0.00           H  
ATOM   1163  CE  LYS    68      52.449  63.376  36.745  1.00  0.00           C  
ATOM   1164  HE2 LYS    68      53.435  63.649  37.119  1.00  0.00           H  
ATOM   1165  HE3 LYS    68      52.311  62.344  37.069  1.00  0.00           H  
ATOM   1166  NZ  LYS    68      51.503  64.294  37.400  1.00  0.00           N  
ATOM   1167  HZ1 LYS    68      50.600  63.999  37.055  1.00  0.00           H  
ATOM   1168  HZ2 LYS    68      51.596  64.140  38.394  1.00  0.00           H  
ATOM   1169  HZ3 LYS    68      51.612  65.257  37.114  1.00  0.00           H  
ATOM   1170  C   LYS    68      57.196  61.993  34.246  1.00  0.00           C  
ATOM   1171  O   LYS    68      57.697  62.996  33.812  1.00  0.00           O  
ATOM   1172  N   SER    69      58.012  61.124  34.807  1.00  0.00           N  
ATOM   1173  H   SER    69      57.584  60.268  35.127  1.00  0.00           H  
ATOM   1174  CA  SER    69      59.470  61.334  34.989  1.00  0.00           C  
ATOM   1175  HA  SER    69      59.712  62.366  35.244  1.00  0.00           H  
ATOM   1176  CB  SER    69      59.894  60.556  36.191  1.00  0.00           C  
ATOM   1177  HB2 SER    69      60.978  60.442  36.201  1.00  0.00           H  
ATOM   1178  HB3 SER    69      59.521  59.533  36.218  1.00  0.00           H  
ATOM   1179  OG  SER    69      59.475  61.327  37.292  1.00  0.00           O  
ATOM   1180  HG  SER    69      58.522  61.439  37.290  1.00  0.00           H  
ATOM   1181  C   SER    69      60.295  60.883  33.785  1.00  0.00           C  
ATOM   1182  O   SER    69      61.405  61.375  33.629  1.00  0.00           O  
ATOM   1183  N   TRP    70      59.668  60.140  32.884  1.00  0.00           N  
ATOM   1184  H   TRP    70      58.850  59.647  33.210  1.00  0.00           H  
ATOM   1185  CA  TRP    70      60.317  59.814  31.634  1.00  0.00           C  
ATOM   1186  HA  TRP    70      61.395  59.693  31.742  1.00  0.00           H  
ATOM   1187  CB  TRP    70      59.616  58.620  31.086  1.00  0.00           C  
ATOM   1188  HB2 TRP    70      60.068  58.516  30.100  1.00  0.00           H  
ATOM   1189  HB3 TRP    70      58.533  58.692  30.986  1.00  0.00           H  
ATOM   1190  CG  TRP    70      59.677  57.476  31.959  1.00  0.00           C  
ATOM   1191  CD1 TRP    70      60.535  57.252  33.022  1.00  0.00           C  
ATOM   1192  HD1 TRP    70      61.363  57.853  33.367  1.00  0.00           H  
ATOM   1193  NE1 TRP    70      60.120  56.178  33.740  1.00  0.00           N  
ATOM   1194  HE1 TRP    70      60.573  55.857  34.584  1.00  0.00           H  
ATOM   1195  CE2 TRP    70      59.170  55.417  33.030  1.00  0.00           C  
ATOM   1196  CZ2 TRP    70      58.564  54.205  33.301  1.00  0.00           C  
ATOM   1197  HZ2 TRP    70      58.944  53.592  34.105  1.00  0.00           H  
ATOM   1198  CH2 TRP    70      57.503  53.818  32.466  1.00  0.00           C  
ATOM   1199  HH2 TRP    70      57.022  52.862  32.609  1.00  0.00           H  
ATOM   1200  CZ3 TRP    70      57.164  54.601  31.343  1.00  0.00           C  
ATOM   1201  HZ3 TRP    70      56.415  54.277  30.636  1.00  0.00           H  
ATOM   1202  CE3 TRP    70      57.791  55.804  31.130  1.00  0.00           C  
ATOM   1203  HE3 TRP    70      57.496  56.392  30.274  1.00  0.00           H  
ATOM   1204  CD2 TRP    70      58.809  56.306  32.000  1.00  0.00           C  
ATOM   1205  C   TRP    70      60.165  60.917  30.579  1.00  0.00           C  
ATOM   1206  O   TRP    70      59.212  61.717  30.556  1.00  0.00           O  
ATOM   1207  N   ARG    71      60.950  60.877  29.524  1.00  0.00           N  
ATOM   1208  H   ARG    71      61.653  60.157  29.447  1.00  0.00           H  
ATOM   1209  CA  ARG    71      60.881  61.645  28.216  1.00  0.00           C  
ATOM   1210  HA  ARG    71      60.364  62.583  28.420  1.00  0.00           H  
ATOM   1211  CB  ARG    71      62.337  61.888  27.756  1.00  0.00           C  
ATOM   1212  HB2 ARG    71      62.327  62.635  26.963  1.00  0.00           H  
ATOM   1213  HB3 ARG    71      62.687  60.935  27.360  1.00  0.00           H  
ATOM   1214  CG  ARG    71      63.265  62.338  29.009  1.00  0.00           C  
ATOM   1215  HG2 ARG    71      63.557  61.470  29.601  1.00  0.00           H  
ATOM   1216  HG3 ARG    71      62.658  63.085  29.520  1.00  0.00           H  
ATOM   1217  CD  ARG    71      64.579  62.923  28.551  1.00  0.00           C  
ATOM   1218  HD2 ARG    71      64.372  63.863  28.040  1.00  0.00           H  
ATOM   1219  HD3 ARG    71      65.062  62.305  27.794  1.00  0.00           H  
ATOM   1220  NE  ARG    71      65.458  63.168  29.714  1.00  0.00           N  
ATOM   1221  HE  ARG    71      65.192  62.590  30.499  1.00  0.00           H  
ATOM   1222  CZ  ARG    71      66.326  64.158  29.852  1.00  0.00           C  
ATOM   1223  NH1 ARG    71      66.559  64.910  28.863  1.00  0.00           N  
ATOM   1224 HH11 ARG    71      67.231  65.665  28.860  1.00  0.00           H  
ATOM   1225 HH12 ARG    71      66.118  64.603  28.008  1.00  0.00           H  
ATOM   1226  NH2 ARG    71      66.988  64.369  30.960  1.00  0.00           N  
ATOM   1227 HH21 ARG    71      67.652  65.129  30.986  1.00  0.00           H  
ATOM   1228 HH22 ARG    71      66.971  63.717  31.731  1.00  0.00           H  
ATOM   1229  C   ARG    71      60.200  60.839  27.185  1.00  0.00           C  
ATOM   1230  O   ARG    71      59.748  59.726  27.423  1.00  0.00           O  
ATOM   1231  N   ASP    72      60.192  61.363  25.997  1.00  0.00           N  
ATOM   1232  H   ASP    72      60.491  62.328  25.991  1.00  0.00           H  
ATOM   1233  CA  ASP    72      59.279  60.959  24.953  1.00  0.00           C  
ATOM   1234  HA  ASP    72      58.296  60.886  25.419  1.00  0.00           H  
ATOM   1235  CB  ASP    72      59.166  61.946  23.739  1.00  0.00           C  
ATOM   1236  HB2 ASP    72      58.454  61.665  22.963  1.00  0.00           H  
ATOM   1237  HB3 ASP    72      60.126  61.752  23.259  1.00  0.00           H  
ATOM   1238  CG  ASP    72      58.962  63.479  24.034  1.00  0.00           C  
ATOM   1239  OD1 ASP    72      58.519  64.276  23.164  1.00  0.00           O  
ATOM   1240  OD2 ASP    72      59.198  63.899  25.159  1.00  0.00           O  
ATOM   1241  C   ASP    72      59.575  59.579  24.383  1.00  0.00           C  
ATOM   1242  O   ASP    72      58.673  58.913  23.848  1.00  0.00           O  
ATOM   1243  N   GLU    73      60.837  59.172  24.382  1.00  0.00           N  
ATOM   1244  H   GLU    73      61.453  59.893  24.729  1.00  0.00           H  
ATOM   1245  CA  GLU    73      61.203  57.796  23.893  1.00  0.00           C  
ATOM   1246  HA  GLU    73      60.731  57.620  22.926  1.00  0.00           H  
ATOM   1247  CB  GLU    73      62.720  57.644  23.670  1.00  0.00           C  
ATOM   1248  HB2 GLU    73      63.293  57.963  24.540  1.00  0.00           H  
ATOM   1249  HB3 GLU    73      63.011  58.382  22.922  1.00  0.00           H  
ATOM   1250  CG  GLU    73      63.301  56.228  23.261  1.00  0.00           C  
ATOM   1251  HG2 GLU    73      64.070  56.321  22.493  1.00  0.00           H  
ATOM   1252  HG3 GLU    73      62.391  55.828  22.815  1.00  0.00           H  
ATOM   1253  CD  GLU    73      63.827  55.396  24.383  1.00  0.00           C  
ATOM   1254  OE1 GLU    73      64.308  54.298  24.108  1.00  0.00           O  
ATOM   1255  OE2 GLU    73      63.825  55.797  25.587  1.00  0.00           O  
ATOM   1256  C   GLU    73      60.643  56.736  24.804  1.00  0.00           C  
ATOM   1257  O   GLU    73      59.902  55.866  24.281  1.00  0.00           O  
ATOM   1258  N   LYS    74      60.779  56.933  26.098  1.00  0.00           N  
ATOM   1259  H   LYS    74      60.969  57.848  26.479  1.00  0.00           H  
ATOM   1260  CA  LYS    74      60.422  55.821  27.043  1.00  0.00           C  
ATOM   1261  HA  LYS    74      60.705  54.922  26.495  1.00  0.00           H  
ATOM   1262  CB  LYS    74      61.145  56.079  28.356  1.00  0.00           C  
ATOM   1263  HB2 LYS    74      60.693  56.891  28.925  1.00  0.00           H  
ATOM   1264  HB3 LYS    74      62.180  56.359  28.158  1.00  0.00           H  
ATOM   1265  CG  LYS    74      61.048  54.868  29.233  1.00  0.00           C  
ATOM   1266  HG2 LYS    74      61.393  53.966  28.726  1.00  0.00           H  
ATOM   1267  HG3 LYS    74      59.998  54.911  29.521  1.00  0.00           H  
ATOM   1268  CD  LYS    74      61.911  55.005  30.480  1.00  0.00           C  
ATOM   1269  HD2 LYS    74      61.642  55.889  31.058  1.00  0.00           H  
ATOM   1270  HD3 LYS    74      62.975  55.111  30.266  1.00  0.00           H  
ATOM   1271  CE  LYS    74      61.668  53.876  31.496  1.00  0.00           C  
ATOM   1272  HE2 LYS    74      60.602  53.979  31.699  1.00  0.00           H  
ATOM   1273  HE3 LYS    74      62.103  54.236  32.428  1.00  0.00           H  
ATOM   1274  NZ  LYS    74      61.971  52.500  30.957  1.00  0.00           N  
ATOM   1275  HZ1 LYS    74      61.810  51.848  31.711  1.00  0.00           H  
ATOM   1276  HZ2 LYS    74      61.252  52.382  30.257  1.00  0.00           H  
ATOM   1277  HZ3 LYS    74      62.930  52.347  30.680  1.00  0.00           H  
ATOM   1278  C   LYS    74      58.919  55.718  27.222  1.00  0.00           C  
ATOM   1279  O   LYS    74      58.443  54.615  27.458  1.00  0.00           O  
ATOM   1280  N   LYS    75      58.154  56.847  27.174  1.00  0.00           N  
ATOM   1281  H   LYS    75      58.534  57.782  27.132  1.00  0.00           H  
ATOM   1282  CA  LYS    75      56.676  56.778  27.270  1.00  0.00           C  
ATOM   1283  HA  LYS    75      56.355  56.246  28.166  1.00  0.00           H  
ATOM   1284  CB  LYS    75      56.179  58.180  27.272  1.00  0.00           C  
ATOM   1285  HB2 LYS    75      55.095  58.166  27.160  1.00  0.00           H  
ATOM   1286  HB3 LYS    75      56.657  58.723  26.457  1.00  0.00           H  
ATOM   1287  CG  LYS    75      56.449  58.918  28.524  1.00  0.00           C  
ATOM   1288  HG2 LYS    75      57.458  58.775  28.910  1.00  0.00           H  
ATOM   1289  HG3 LYS    75      55.743  58.594  29.289  1.00  0.00           H  
ATOM   1290  CD  LYS    75      56.405  60.471  28.310  1.00  0.00           C  
ATOM   1291  HD2 LYS    75      55.579  60.742  27.652  1.00  0.00           H  
ATOM   1292  HD3 LYS    75      57.331  60.799  27.838  1.00  0.00           H  
ATOM   1293  CE  LYS    75      56.187  61.216  29.604  1.00  0.00           C  
ATOM   1294  HE2 LYS    75      57.113  61.121  30.170  1.00  0.00           H  
ATOM   1295  HE3 LYS    75      55.366  60.763  30.159  1.00  0.00           H  
ATOM   1296  NZ  LYS    75      55.958  62.664  29.544  1.00  0.00           N  
ATOM   1297  HZ1 LYS    75      56.695  63.053  28.975  1.00  0.00           H  
ATOM   1298  HZ2 LYS    75      55.069  62.763  29.076  1.00  0.00           H  
ATOM   1299  HZ3 LYS    75      55.935  63.095  30.457  1.00  0.00           H  
ATOM   1300  C   LYS    75      56.125  55.948  26.091  1.00  0.00           C  
ATOM   1301  O   LYS    75      55.265  55.070  26.226  1.00  0.00           O  
ATOM   1302  N   GLU    76      56.766  56.132  24.896  1.00  0.00           N  
ATOM   1303  H   GLU    76      57.425  56.883  24.748  1.00  0.00           H  
ATOM   1304  CA  GLU    76      56.301  55.360  23.752  1.00  0.00           C  
ATOM   1305  HA  GLU    76      55.217  55.363  23.638  1.00  0.00           H  
ATOM   1306  CB  GLU    76      56.852  55.989  22.435  1.00  0.00           C  
ATOM   1307  HB2 GLU    76      57.923  55.801  22.520  1.00  0.00           H  
ATOM   1308  HB3 GLU    76      56.812  57.071  22.554  1.00  0.00           H  
ATOM   1309  CG  GLU    76      56.221  55.467  21.104  1.00  0.00           C  
ATOM   1310  HG2 GLU    76      56.446  54.400  21.109  1.00  0.00           H  
ATOM   1311  HG3 GLU    76      56.813  56.024  20.378  1.00  0.00           H  
ATOM   1312  CD  GLU    76      54.714  55.804  20.884  1.00  0.00           C  
ATOM   1313  OE1 GLU    76      53.889  55.083  20.229  1.00  0.00           O  
ATOM   1314  OE2 GLU    76      54.371  56.910  21.282  1.00  0.00           O  
ATOM   1315  C   GLU    76      56.744  53.870  23.883  1.00  0.00           C  
ATOM   1316  O   GLU    76      56.063  53.041  23.348  1.00  0.00           O  
ATOM   1317  N   ASN    77      57.949  53.602  24.447  1.00  0.00           N  
ATOM   1318  H   ASN    77      58.536  54.355  24.775  1.00  0.00           H  
ATOM   1319  CA  ASN    77      58.385  52.255  24.673  1.00  0.00           C  
ATOM   1320  HA  ASN    77      58.398  51.712  23.728  1.00  0.00           H  
ATOM   1321  CB  ASN    77      59.738  52.238  25.391  1.00  0.00           C  
ATOM   1322  HB2 ASN    77      59.900  51.185  25.619  1.00  0.00           H  
ATOM   1323  HB3 ASN    77      59.691  52.814  26.316  1.00  0.00           H  
ATOM   1324  CG  ASN    77      60.839  52.692  24.410  1.00  0.00           C  
ATOM   1325  OD1 ASN    77      60.668  53.090  23.276  1.00  0.00           O  
ATOM   1326  ND2 ASN    77      62.075  52.495  24.814  1.00  0.00           N  
ATOM   1327 HD21 ASN    77      62.355  52.103  25.701  1.00  0.00           H  
ATOM   1328 HD22 ASN    77      62.770  53.060  24.347  1.00  0.00           H  
ATOM   1329  C   ASN    77      57.434  51.509  25.635  1.00  0.00           C  
ATOM   1330  O   ASN    77      57.119  50.374  25.386  1.00  0.00           O  
ATOM   1331  N   TYR    78      56.932  52.237  26.658  1.00  0.00           N  
ATOM   1332  H   TYR    78      57.415  53.093  26.892  1.00  0.00           H  
ATOM   1333  CA  TYR    78      55.895  51.702  27.636  1.00  0.00           C  
ATOM   1334  HA  TYR    78      56.369  50.749  27.873  1.00  0.00           H  
ATOM   1335  CB  TYR    78      55.802  52.527  28.884  1.00  0.00           C  
ATOM   1336  HB2 TYR    78      55.268  53.464  28.725  1.00  0.00           H  
ATOM   1337  HB3 TYR    78      56.811  52.690  29.261  1.00  0.00           H  
ATOM   1338  CG  TYR    78      55.067  51.877  29.987  1.00  0.00           C  
ATOM   1339  CD1 TYR    78      53.712  52.069  30.091  1.00  0.00           C  
ATOM   1340  HD1 TYR    78      53.274  52.716  29.346  1.00  0.00           H  
ATOM   1341  CE1 TYR    78      52.934  51.359  31.134  1.00  0.00           C  
ATOM   1342  HE1 TYR    78      51.855  51.392  31.160  1.00  0.00           H  
ATOM   1343  CZ  TYR    78      53.673  50.476  31.899  1.00  0.00           C  
ATOM   1344  OH  TYR    78      53.090  49.635  32.825  1.00  0.00           O  
ATOM   1345  HH  TYR    78      52.143  49.775  32.755  1.00  0.00           H  
ATOM   1346  CE2 TYR    78      55.084  50.377  31.848  1.00  0.00           C  
ATOM   1347  HE2 TYR    78      55.526  49.787  32.638  1.00  0.00           H  
ATOM   1348  CD2 TYR    78      55.804  51.079  30.907  1.00  0.00           C  
ATOM   1349  HD2 TYR    78      56.873  50.995  30.782  1.00  0.00           H  
ATOM   1350  C   TYR    78      54.492  51.410  27.046  1.00  0.00           C  
ATOM   1351  O   TYR    78      53.768  50.577  27.640  1.00  0.00           O  
ATOM   1352  N   HIE    79      54.176  51.991  25.917  1.00  0.00           N  
ATOM   1353  H   HIE    79      54.799  52.740  25.647  1.00  0.00           H  
ATOM   1354  CA  HIE    79      52.847  51.826  25.321  1.00  0.00           C  
ATOM   1355  HA  HIE    79      52.137  52.261  26.024  1.00  0.00           H  
ATOM   1356  CB  HIE    79      52.794  52.623  24.015  1.00  0.00           C  
ATOM   1357  HB2 HIE    79      53.488  52.114  23.346  1.00  0.00           H  
ATOM   1358  HB3 HIE    79      53.204  53.627  24.123  1.00  0.00           H  
ATOM   1359  CG  HIE    79      51.453  52.739  23.339  1.00  0.00           C  
ATOM   1360  ND1 HIE    79      50.958  51.829  22.375  1.00  0.00           N  
ATOM   1361  CE1 HIE    79      49.629  52.086  22.265  1.00  0.00           C  
ATOM   1362  HE1 HIE    79      48.894  51.602  21.639  1.00  0.00           H  
ATOM   1363  NE2 HIE    79      49.322  53.133  23.055  1.00  0.00           N  
ATOM   1364  HE2 HIE    79      48.429  53.604  23.053  1.00  0.00           H  
ATOM   1365  CD2 HIE    79      50.481  53.555  23.723  1.00  0.00           C  
ATOM   1366  HD2 HIE    79      50.605  54.164  24.606  1.00  0.00           H  
ATOM   1367  C   HIE    79      52.382  50.329  25.180  1.00  0.00           C  
ATOM   1368  O   HIE    79      51.175  50.174  25.303  1.00  0.00           O  
ATOM   1369  N   LYN    80      53.230  49.307  25.143  1.00  0.00           N  
ATOM   1370  H   LYN    80      54.220  49.497  25.079  1.00  0.00           H  
ATOM   1371  CA  LYN    80      52.868  47.909  25.096  1.00  0.00           C  
ATOM   1372  HA  LYN    80      52.122  47.726  24.322  1.00  0.00           H  
ATOM   1373  CB  LYN    80      54.110  47.139  24.723  1.00  0.00           C  
ATOM   1374  HB2 LYN    80      54.602  47.529  23.832  1.00  0.00           H  
ATOM   1375  HB3 LYN    80      54.892  47.265  25.472  1.00  0.00           H  
ATOM   1376  CG  LYN    80      53.922  45.609  24.398  1.00  0.00           C  
ATOM   1377  HG2 LYN    80      53.692  44.952  25.237  1.00  0.00           H  
ATOM   1378  HG3 LYN    80      53.043  45.398  23.790  1.00  0.00           H  
ATOM   1379  CD  LYN    80      55.146  45.074  23.626  1.00  0.00           C  
ATOM   1380  HD2 LYN    80      55.067  43.992  23.519  1.00  0.00           H  
ATOM   1381  HD3 LYN    80      55.102  45.517  22.632  1.00  0.00           H  
ATOM   1382  CE  LYN    80      56.467  45.303  24.379  1.00  0.00           C  
ATOM   1383  HE2 LYN    80      57.398  45.224  23.818  1.00  0.00           H  
ATOM   1384  HE3 LYN    80      56.521  46.338  24.719  1.00  0.00           H  
ATOM   1385  NZ  LYN    80      56.681  44.506  25.569  1.00  0.00           N  
ATOM   1386  HZ2 LYN    80      56.115  43.679  25.699  1.00  0.00           H  
ATOM   1387  HZ3 LYN    80      56.902  45.106  26.351  1.00  0.00           H  
ATOM   1388  C   LYN    80      52.180  47.404  26.349  1.00  0.00           C  
ATOM   1389  O   LYN    80      51.481  46.401  26.331  1.00  0.00           O  
ATOM   1390  N   HIE    81      52.226  48.140  27.452  1.00  0.00           N  
ATOM   1391  H   HIE    81      52.996  48.788  27.538  1.00  0.00           H  
ATOM   1392  CA  HIE    81      51.531  47.954  28.748  1.00  0.00           C  
ATOM   1393  HA  HIE    81      51.087  46.963  28.840  1.00  0.00           H  
ATOM   1394  CB  HIE    81      52.654  47.877  29.852  1.00  0.00           C  
ATOM   1395  HB2 HIE    81      52.069  47.375  30.623  1.00  0.00           H  
ATOM   1396  HB3 HIE    81      53.002  48.903  29.972  1.00  0.00           H  
ATOM   1397  CG  HIE    81      53.892  47.001  29.496  1.00  0.00           C  
ATOM   1398  ND1 HIE    81      53.839  45.651  29.163  1.00  0.00           N  
ATOM   1399  CE1 HIE    81      55.124  45.252  29.070  1.00  0.00           C  
ATOM   1400  HE1 HIE    81      55.436  44.221  28.990  1.00  0.00           H  
ATOM   1401  NE2 HIE    81      55.974  46.326  29.161  1.00  0.00           N  
ATOM   1402  HE2 HIE    81      56.979  46.246  29.114  1.00  0.00           H  
ATOM   1403  CD2 HIE    81      55.210  47.464  29.467  1.00  0.00           C  
ATOM   1404  HD2 HIE    81      55.606  48.402  29.826  1.00  0.00           H  
ATOM   1405  C   HIE    81      50.467  49.013  29.016  1.00  0.00           C  
ATOM   1406  O   HIE    81      49.727  48.870  29.994  1.00  0.00           O  
ATOM   1407  N   ALA    82      50.341  50.020  28.177  1.00  0.00           N  
ATOM   1408  H   ALA    82      50.826  49.955  27.294  1.00  0.00           H  
ATOM   1409  CA  ALA    82      49.347  51.068  28.400  1.00  0.00           C  
ATOM   1410  HA  ALA    82      49.548  51.569  29.347  1.00  0.00           H  
ATOM   1411  CB  ALA    82      49.583  52.223  27.375  1.00  0.00           C  
ATOM   1412  HB1 ALA    82      49.439  51.802  26.380  1.00  0.00           H  
ATOM   1413  HB2 ALA    82      48.961  53.089  27.601  1.00  0.00           H  
ATOM   1414  HB3 ALA    82      50.564  52.686  27.480  1.00  0.00           H  
ATOM   1415  C   ALA    82      47.855  50.510  28.372  1.00  0.00           C  
ATOM   1416  O   ALA    82      47.120  51.006  29.229  1.00  0.00           O  
ATOM   1417  N   CYM    83      47.542  49.533  27.492  1.00  0.00           N  
ATOM   1418  H   CYM    83      48.191  49.320  26.748  1.00  0.00           H  
ATOM   1419  CA  CYM    83      46.307  48.765  27.471  1.00  0.00           C  
ATOM   1420  HA  CYM    83      45.493  49.489  27.501  1.00  0.00           H  
ATOM   1421  CB  CYM    83      46.171  48.116  26.117  1.00  0.00           C  
ATOM   1422  HB3 CYM    83      46.009  48.866  25.343  1.00  0.00           H  
ATOM   1423  HB2 CYM    83      45.305  47.464  26.012  1.00  0.00           H  
ATOM   1424  SG  CYM    83      47.741  47.304  25.736  1.00  0.00           S  
ATOM   1425  C   CYM    83      46.039  47.838  28.661  1.00  0.00           C  
ATOM   1426  O   CYM    83      44.899  47.428  28.885  1.00  0.00           O  
ATOM   1427  N   ARG    84      47.065  47.416  29.456  1.00  0.00           N  
ATOM   1428  H   ARG    84      47.935  47.871  29.218  1.00  0.00           H  
ATOM   1429  CA  ARG    84      47.146  46.375  30.477  1.00  0.00           C  
ATOM   1430  HA  ARG    84      46.918  45.398  30.050  1.00  0.00           H  
ATOM   1431  CB  ARG    84      48.543  46.323  31.096  1.00  0.00           C  
ATOM   1432  HB2 ARG    84      48.769  47.256  31.611  1.00  0.00           H  
ATOM   1433  HB3 ARG    84      49.286  46.343  30.298  1.00  0.00           H  
ATOM   1434  CG  ARG    84      48.702  45.085  32.052  1.00  0.00           C  
ATOM   1435  HG2 ARG    84      48.632  44.239  31.369  1.00  0.00           H  
ATOM   1436  HG3 ARG    84      47.928  44.990  32.814  1.00  0.00           H  
ATOM   1437  CD  ARG    84      50.019  45.065  32.867  1.00  0.00           C  
ATOM   1438  HD2 ARG    84      50.909  44.973  32.245  1.00  0.00           H  
ATOM   1439  HD3 ARG    84      50.088  44.179  33.497  1.00  0.00           H  
ATOM   1440  NE  ARG    84      50.199  46.246  33.713  1.00  0.00           N  
ATOM   1441  HE  ARG    84      49.343  46.613  34.106  1.00  0.00           H  
ATOM   1442  CZ  ARG    84      51.306  46.816  34.119  1.00  0.00           C  
ATOM   1443  NH1 ARG    84      52.483  46.345  33.816  1.00  0.00           N  
ATOM   1444 HH11 ARG    84      52.665  45.735  33.032  1.00  0.00           H  
ATOM   1445 HH12 ARG    84      53.261  46.867  34.192  1.00  0.00           H  
ATOM   1446  NH2 ARG    84      51.170  47.752  35.000  1.00  0.00           N  
ATOM   1447 HH21 ARG    84      52.030  48.104  35.396  1.00  0.00           H  
ATOM   1448 HH22 ARG    84      50.200  48.017  35.097  1.00  0.00           H  
ATOM   1449  C   ARG    84      46.046  46.562  31.416  1.00  0.00           C  
ATOM   1450  O   ARG    84      45.354  45.645  31.794  1.00  0.00           O  
ATOM   1451  N   GLU    85      45.795  47.835  31.734  1.00  0.00           N  
ATOM   1452  H   GLU    85      46.347  48.467  31.172  1.00  0.00           H  
ATOM   1453  CA  GLU    85      44.888  48.300  32.791  1.00  0.00           C  
ATOM   1454  HA  GLU    85      44.961  47.687  33.690  1.00  0.00           H  
ATOM   1455  CB  GLU    85      45.135  49.791  33.088  1.00  0.00           C  
ATOM   1456  HB2 GLU    85      44.513  50.198  33.885  1.00  0.00           H  
ATOM   1457  HB3 GLU    85      44.858  50.402  32.228  1.00  0.00           H  
ATOM   1458  CG  GLU    85      46.629  50.116  33.385  1.00  0.00           C  
ATOM   1459  HG2 GLU    85      46.823  51.162  33.622  1.00  0.00           H  
ATOM   1460  HG3 GLU    85      47.210  49.973  32.474  1.00  0.00           H  
ATOM   1461  CD  GLU    85      47.329  49.218  34.469  1.00  0.00           C  
ATOM   1462  OE1 GLU    85      48.486  48.805  34.270  1.00  0.00           O  
ATOM   1463  OE2 GLU    85      46.799  48.963  35.524  1.00  0.00           O  
ATOM   1464  C   GLU    85      43.445  48.053  32.479  1.00  0.00           C  
ATOM   1465  O   GLU    85      42.710  47.992  33.440  1.00  0.00           O  
ATOM   1466  N   TYR    86      42.983  47.912  31.211  1.00  0.00           N  
ATOM   1467  H   TYR    86      43.615  48.063  30.438  1.00  0.00           H  
ATOM   1468  CA  TYR    86      41.581  47.505  31.029  1.00  0.00           C  
ATOM   1469  HA  TYR    86      41.008  47.665  31.942  1.00  0.00           H  
ATOM   1470  CB  TYR    86      40.881  48.447  30.017  1.00  0.00           C  
ATOM   1471  HB2 TYR    86      41.034  49.473  30.349  1.00  0.00           H  
ATOM   1472  HB3 TYR    86      39.817  48.270  30.176  1.00  0.00           H  
ATOM   1473  CG  TYR    86      41.213  48.318  28.593  1.00  0.00           C  
ATOM   1474  CD1 TYR    86      42.262  49.028  27.985  1.00  0.00           C  
ATOM   1475  HD1 TYR    86      42.915  49.586  28.639  1.00  0.00           H  
ATOM   1476  CE1 TYR    86      42.627  48.848  26.610  1.00  0.00           C  
ATOM   1477  HE1 TYR    86      43.486  49.342  26.179  1.00  0.00           H  
ATOM   1478  CZ  TYR    86      41.672  48.174  25.789  1.00  0.00           C  
ATOM   1479  OH  TYR    86      41.955  48.076  24.434  1.00  0.00           O  
ATOM   1480  HH  TYR    86      42.804  48.470  24.223  1.00  0.00           H  
ATOM   1481  CE2 TYR    86      40.559  47.499  26.369  1.00  0.00           C  
ATOM   1482  HE2 TYR    86      39.831  46.997  25.748  1.00  0.00           H  
ATOM   1483  CD2 TYR    86      40.392  47.574  27.750  1.00  0.00           C  
ATOM   1484  HD2 TYR    86      39.513  47.056  28.105  1.00  0.00           H  
ATOM   1485  C   TYR    86      41.476  46.020  30.510  1.00  0.00           C  
ATOM   1486  O   TYR    86      40.453  45.378  30.708  1.00  0.00           O  
ATOM   1487  N   ARG    87      42.555  45.498  29.976  1.00  0.00           N  
ATOM   1488  H   ARG    87      43.381  46.063  29.836  1.00  0.00           H  
ATOM   1489  CA  ARG    87      42.493  44.324  29.179  1.00  0.00           C  
ATOM   1490  HA  ARG    87      41.719  44.441  28.421  1.00  0.00           H  
ATOM   1491  CB  ARG    87      43.803  44.252  28.357  1.00  0.00           C  
ATOM   1492  HB2 ARG    87      44.220  43.275  28.602  1.00  0.00           H  
ATOM   1493  HB3 ARG    87      44.553  44.940  28.746  1.00  0.00           H  
ATOM   1494  CG  ARG    87      43.678  44.313  26.853  1.00  0.00           C  
ATOM   1495  HG2 ARG    87      43.428  45.334  26.562  1.00  0.00           H  
ATOM   1496  HG3 ARG    87      42.870  43.652  26.539  1.00  0.00           H  
ATOM   1497  CD  ARG    87      44.947  44.043  26.038  1.00  0.00           C  
ATOM   1498  HD2 ARG    87      44.765  44.249  24.983  1.00  0.00           H  
ATOM   1499  HD3 ARG    87      45.132  42.974  26.141  1.00  0.00           H  
ATOM   1500  NE  ARG    87      46.197  44.701  26.546  1.00  0.00           N  
ATOM   1501  HE  ARG    87      46.317  45.651  26.227  1.00  0.00           H  
ATOM   1502  CZ  ARG    87      47.157  44.105  27.166  1.00  0.00           C  
ATOM   1503  NH1 ARG    87      47.141  42.902  27.526  1.00  0.00           N  
ATOM   1504 HH11 ARG    87      47.971  42.527  27.964  1.00  0.00           H  
ATOM   1505 HH12 ARG    87      46.332  42.376  27.227  1.00  0.00           H  
ATOM   1506  NH2 ARG    87      48.160  44.845  27.532  1.00  0.00           N  
ATOM   1507 HH21 ARG    87      49.034  44.568  27.955  1.00  0.00           H  
ATOM   1508 HH22 ARG    87      48.217  45.780  27.152  1.00  0.00           H  
ATOM   1509  C   ARG    87      42.149  43.049  29.981  1.00  0.00           C  
ATOM   1510  O   ARG    87      41.712  42.040  29.307  1.00  0.00           O  
ATOM   1511  N   ILE    88      42.441  42.994  31.253  1.00  0.00           N  
ATOM   1512  H   ILE    88      42.754  43.873  31.639  1.00  0.00           H  
ATOM   1513  CA  ILE    88      42.240  41.917  32.207  1.00  0.00           C  
ATOM   1514  HA  ILE    88      41.833  41.046  31.693  1.00  0.00           H  
ATOM   1515  CB  ILE    88      43.427  41.543  33.051  1.00  0.00           C  
ATOM   1516  HB  ILE    88      43.868  42.348  33.640  1.00  0.00           H  
ATOM   1517  CG2 ILE    88      43.121  40.431  33.953  1.00  0.00           C  
ATOM   1518 HG21 ILE    88      42.589  39.640  33.425  1.00  0.00           H  
ATOM   1519 HG22 ILE    88      44.048  39.924  34.224  1.00  0.00           H  
ATOM   1520 HG23 ILE    88      42.694  40.757  34.901  1.00  0.00           H  
ATOM   1521  CG1 ILE    88      44.550  41.040  32.088  1.00  0.00           C  
ATOM   1522 HG12 ILE    88      45.425  40.777  32.683  1.00  0.00           H  
ATOM   1523 HG13 ILE    88      44.977  41.908  31.586  1.00  0.00           H  
ATOM   1524  CD1 ILE    88      44.269  39.888  31.103  1.00  0.00           C  
ATOM   1525 HD11 ILE    88      45.111  39.439  30.576  1.00  0.00           H  
ATOM   1526 HD12 ILE    88      43.992  39.008  31.684  1.00  0.00           H  
ATOM   1527 HD13 ILE    88      43.461  40.135  30.414  1.00  0.00           H  
ATOM   1528  C   ILE    88      41.104  42.342  33.131  1.00  0.00           C  
ATOM   1529  O   ILE    88      40.281  41.536  33.487  1.00  0.00           O  
ATOM   1530  N   HIE    89      40.898  43.632  33.431  1.00  0.00           N  
ATOM   1531  H   HIE    89      41.641  44.307  33.321  1.00  0.00           H  
ATOM   1532  CA  HIE    89      39.756  44.097  34.241  1.00  0.00           C  
ATOM   1533  HA  HIE    89      39.601  43.455  35.109  1.00  0.00           H  
ATOM   1534  CB  HIE    89      40.074  45.526  34.669  1.00  0.00           C  
ATOM   1535  HB2 HIE    89      39.963  46.327  33.939  1.00  0.00           H  
ATOM   1536  HB3 HIE    89      41.092  45.486  35.057  1.00  0.00           H  
ATOM   1537  CG  HIE    89      39.276  46.201  35.821  1.00  0.00           C  
ATOM   1538  ND1 HIE    89      39.720  47.393  36.415  1.00  0.00           N  
ATOM   1539  CE1 HIE    89      38.846  47.634  37.411  1.00  0.00           C  
ATOM   1540  HE1 HIE    89      38.855  48.428  38.143  1.00  0.00           H  
ATOM   1541  NE2 HIE    89      37.850  46.758  37.373  1.00  0.00           N  
ATOM   1542  HE2 HIE    89      37.109  46.696  38.056  1.00  0.00           H  
ATOM   1543  CD2 HIE    89      38.081  45.869  36.369  1.00  0.00           C  
ATOM   1544  HD2 HIE    89      37.523  44.959  36.207  1.00  0.00           H  
ATOM   1545  C   HIE    89      38.398  43.973  33.493  1.00  0.00           C  
ATOM   1546  O   HIE    89      37.391  43.685  34.110  1.00  0.00           O  
ATOM   1547  N   LYN    90      38.461  43.933  32.151  1.00  0.00           N  
ATOM   1548  H   LYN    90      39.382  44.115  31.778  1.00  0.00           H  
ATOM   1549  CA  LYN    90      37.331  43.759  31.219  1.00  0.00           C  
ATOM   1550  HA  LYN    90      36.456  44.382  31.403  1.00  0.00           H  
ATOM   1551  CB  LYN    90      37.859  44.019  29.751  1.00  0.00           C  
ATOM   1552  HB2 LYN    90      38.075  45.084  29.826  1.00  0.00           H  
ATOM   1553  HB3 LYN    90      38.763  43.467  29.494  1.00  0.00           H  
ATOM   1554  CG  LYN    90      36.743  43.807  28.726  1.00  0.00           C  
ATOM   1555  HG2 LYN    90      36.691  42.728  28.584  1.00  0.00           H  
ATOM   1556  HG3 LYN    90      35.819  44.228  29.122  1.00  0.00           H  
ATOM   1557  CD  LYN    90      36.909  44.467  27.358  1.00  0.00           C  
ATOM   1558  HD2 LYN    90      36.930  45.550  27.477  1.00  0.00           H  
ATOM   1559  HD3 LYN    90      37.884  44.140  26.996  1.00  0.00           H  
ATOM   1560  CE  LYN    90      35.909  43.880  26.424  1.00  0.00           C  
ATOM   1561  HE2 LYN    90      36.065  42.811  26.282  1.00  0.00           H  
ATOM   1562  HE3 LYN    90      34.908  43.980  26.844  1.00  0.00           H  
ATOM   1563  NZ  LYN    90      35.957  44.510  25.073  1.00  0.00           N  
ATOM   1564  HZ2 LYN    90      35.071  44.581  24.594  1.00  0.00           H  
ATOM   1565  HZ3 LYN    90      36.509  43.912  24.474  1.00  0.00           H  
ATOM   1566  C   LYN    90      36.767  42.272  31.398  1.00  0.00           C  
ATOM   1567  O   LYN    90      35.533  42.039  31.139  1.00  0.00           O  
ATOM   1568  N   GLU    91      37.572  41.349  31.978  1.00  0.00           N  
ATOM   1569  H   GLU    91      38.507  41.581  32.281  1.00  0.00           H  
ATOM   1570  CA  GLU    91      37.159  39.958  32.120  1.00  0.00           C  
ATOM   1571  HA  GLU    91      36.517  39.678  31.284  1.00  0.00           H  
ATOM   1572  CB  GLU    91      38.479  39.083  32.181  1.00  0.00           C  
ATOM   1573  HB2 GLU    91      38.309  38.032  32.418  1.00  0.00           H  
ATOM   1574  HB3 GLU    91      39.088  39.542  32.960  1.00  0.00           H  
ATOM   1575  CG  GLU    91      39.354  39.059  30.904  1.00  0.00           C  
ATOM   1576  HG2 GLU    91      40.201  38.435  31.188  1.00  0.00           H  
ATOM   1577  HG3 GLU    91      39.712  40.079  30.764  1.00  0.00           H  
ATOM   1578  CD  GLU    91      38.641  38.502  29.621  1.00  0.00           C  
ATOM   1579  OE1 GLU    91      38.905  39.047  28.556  1.00  0.00           O  
ATOM   1580  OE2 GLU    91      37.938  37.440  29.678  1.00  0.00           O  
ATOM   1581  C   GLU    91      36.173  39.692  33.297  1.00  0.00           C  
ATOM   1582  O   GLU    91      35.612  38.565  33.340  1.00  0.00           O  
ATOM   1583  N   LEU    92      36.008  40.648  34.197  1.00  0.00           N  
ATOM   1584  H   LEU    92      36.380  41.565  33.995  1.00  0.00           H  
ATOM   1585  CA  LEU    92      35.557  40.461  35.563  1.00  0.00           C  
ATOM   1586  HA  LEU    92      35.453  39.391  35.745  1.00  0.00           H  
ATOM   1587  CB  LEU    92      36.609  40.969  36.577  1.00  0.00           C  
ATOM   1588  HB2 LEU    92      36.550  40.487  37.553  1.00  0.00           H  
ATOM   1589  HB3 LEU    92      36.448  42.047  36.598  1.00  0.00           H  
ATOM   1590  CG  LEU    92      38.064  40.754  36.142  1.00  0.00           C  
ATOM   1591  HG  LEU    92      38.214  41.187  35.153  1.00  0.00           H  
ATOM   1592  CD1 LEU    92      39.106  41.369  37.105  1.00  0.00           C  
ATOM   1593 HD11 LEU    92      40.150  41.090  36.963  1.00  0.00           H  
ATOM   1594 HD12 LEU    92      39.133  42.458  37.136  1.00  0.00           H  
ATOM   1595 HD13 LEU    92      38.966  40.940  38.097  1.00  0.00           H  
ATOM   1596  CD2 LEU    92      38.549  39.237  36.126  1.00  0.00           C  
ATOM   1597 HD21 LEU    92      37.867  38.713  35.456  1.00  0.00           H  
ATOM   1598 HD22 LEU    92      39.574  39.157  35.763  1.00  0.00           H  
ATOM   1599 HD23 LEU    92      38.475  38.755  37.101  1.00  0.00           H  
ATOM   1600  C   LEU    92      34.180  41.010  35.890  1.00  0.00           C  
ATOM   1601  O   LEU    92      33.723  42.063  35.452  1.00  0.00           O  
ATOM   1602  N   ASP    93      33.386  40.243  36.680  1.00  0.00           N  
ATOM   1603  H   ASP    93      33.580  39.260  36.806  1.00  0.00           H  
ATOM   1604  CA  ASP    93      32.053  40.540  37.015  1.00  0.00           C  
ATOM   1605  HA  ASP    93      32.083  41.628  37.066  1.00  0.00           H  
ATOM   1606  CB  ASP    93      31.138  40.049  35.869  1.00  0.00           C  
ATOM   1607  HB2 ASP    93      31.169  38.959  35.851  1.00  0.00           H  
ATOM   1608  HB3 ASP    93      31.424  40.446  34.895  1.00  0.00           H  
ATOM   1609  CG  ASP    93      29.717  40.607  36.026  1.00  0.00           C  
ATOM   1610  OD1 ASP    93      29.418  41.153  37.077  1.00  0.00           O  
ATOM   1611  OD2 ASP    93      28.886  40.415  35.086  1.00  0.00           O  
ATOM   1612  C   ASP    93      31.588  39.952  38.341  1.00  0.00           C  
ATOM   1613  O   ASP    93      31.070  38.828  38.377  1.00  0.00           O  
ATOM   1614  N   HIE    94      31.972  40.606  39.507  1.00  0.00           N  
ATOM   1615  H   HIE    94      32.238  41.574  39.401  1.00  0.00           H  
ATOM   1616  CA  HIE    94      31.860  40.062  40.861  1.00  0.00           C  
ATOM   1617  HA  HIE    94      31.185  39.207  40.895  1.00  0.00           H  
ATOM   1618  CB  HIE    94      33.218  39.456  41.186  1.00  0.00           C  
ATOM   1619  HB2 HIE    94      33.948  40.264  41.150  1.00  0.00           H  
ATOM   1620  HB3 HIE    94      33.429  38.729  40.402  1.00  0.00           H  
ATOM   1621  CG  HIE    94      33.245  38.860  42.528  1.00  0.00           C  
ATOM   1622  ND1 HIE    94      33.665  39.308  43.775  1.00  0.00           N  
ATOM   1623  CE1 HIE    94      33.281  38.418  44.710  1.00  0.00           C  
ATOM   1624  HE1 HIE    94      33.600  38.405  45.741  1.00  0.00           H  
ATOM   1625  NE2 HIE    94      32.588  37.494  44.063  1.00  0.00           N  
ATOM   1626  HE2 HIE    94      32.321  36.621  44.495  1.00  0.00           H  
ATOM   1627  CD2 HIE    94      32.561  37.643  42.708  1.00  0.00           C  
ATOM   1628  HD2 HIE    94      32.134  37.022  41.935  1.00  0.00           H  
ATOM   1629  C   HIE    94      31.468  41.219  41.823  1.00  0.00           C  
ATOM   1630  O   HIE    94      32.071  42.281  41.861  1.00  0.00           O  
ATOM   1631  N   PRO    95      30.613  40.829  42.802  1.00  0.00           N  
ATOM   1632  CD  PRO    95      29.734  39.626  42.952  1.00  0.00           C  
ATOM   1633  HD2 PRO    95      30.173  38.884  43.619  1.00  0.00           H  
ATOM   1634  HD3 PRO    95      29.555  39.178  41.975  1.00  0.00           H  
ATOM   1635  CG  PRO    95      28.476  40.170  43.599  1.00  0.00           C  
ATOM   1636  HG2 PRO    95      27.891  40.754  42.889  1.00  0.00           H  
ATOM   1637  HG3 PRO    95      27.758  39.491  44.060  1.00  0.00           H  
ATOM   1638  CB  PRO    95      29.077  41.065  44.627  1.00  0.00           C  
ATOM   1639  HB2 PRO    95      28.374  41.815  44.990  1.00  0.00           H  
ATOM   1640  HB3 PRO    95      29.466  40.484  45.464  1.00  0.00           H  
ATOM   1641  CA  PRO    95      30.232  41.751  43.856  1.00  0.00           C  
ATOM   1642  HA  PRO    95      29.842  42.621  43.329  1.00  0.00           H  
ATOM   1643  C   PRO    95      31.285  42.241  44.851  1.00  0.00           C  
ATOM   1644  O   PRO    95      30.945  42.991  45.769  1.00  0.00           O  
ATOM   1645  N   ARG    96      32.600  41.918  44.671  1.00  0.00           N  
ATOM   1646  H   ARG    96      32.742  41.182  43.994  1.00  0.00           H  
ATOM   1647  CA  ARG    96      33.782  42.350  45.298  1.00  0.00           C  
ATOM   1648  HA  ARG    96      33.489  43.260  45.821  1.00  0.00           H  
ATOM   1649  CB  ARG    96      34.309  41.368  46.454  1.00  0.00           C  
ATOM   1650  HB2 ARG    96      35.205  41.859  46.834  1.00  0.00           H  
ATOM   1651  HB3 ARG    96      34.735  40.435  46.085  1.00  0.00           H  
ATOM   1652  CG  ARG    96      33.202  41.081  47.499  1.00  0.00           C  
ATOM   1653  HG2 ARG    96      32.423  40.457  47.061  1.00  0.00           H  
ATOM   1654  HG3 ARG    96      32.824  42.055  47.811  1.00  0.00           H  
ATOM   1655  CD  ARG    96      33.851  40.497  48.716  1.00  0.00           C  
ATOM   1656  HD2 ARG    96      34.797  41.033  48.783  1.00  0.00           H  
ATOM   1657  HD3 ARG    96      34.009  39.426  48.589  1.00  0.00           H  
ATOM   1658  NE  ARG    96      33.114  40.748  49.948  1.00  0.00           N  
ATOM   1659  HE  ARG    96      33.258  41.704  50.237  1.00  0.00           H  
ATOM   1660  CZ  ARG    96      32.156  40.105  50.615  1.00  0.00           C  
ATOM   1661  NH1 ARG    96      31.808  38.883  50.372  1.00  0.00           N  
ATOM   1662 HH11 ARG    96      31.971  38.461  49.469  1.00  0.00           H  
ATOM   1663 HH12 ARG    96      31.023  38.527  50.899  1.00  0.00           H  
ATOM   1664  NH2 ARG    96      31.410  40.682  51.475  1.00  0.00           N  
ATOM   1665 HH21 ARG    96      30.787  40.065  51.977  1.00  0.00           H  
ATOM   1666 HH22 ARG    96      31.415  41.686  51.579  1.00  0.00           H  
ATOM   1667  C   ARG    96      34.824  42.816  44.374  1.00  0.00           C  
ATOM   1668  O   ARG    96      35.917  43.124  44.884  1.00  0.00           O  
ATOM   1669  N   ILE    97      34.490  43.105  43.121  1.00  0.00           N  
ATOM   1670  H   ILE    97      33.550  42.900  42.815  1.00  0.00           H  
ATOM   1671  CA  ILE    97      35.261  43.845  42.102  1.00  0.00           C  
ATOM   1672  HA  ILE    97      36.180  44.187  42.577  1.00  0.00           H  
ATOM   1673  CB  ILE    97      35.712  42.864  40.974  1.00  0.00           C  
ATOM   1674  HB  ILE    97      34.846  42.286  40.652  1.00  0.00           H  
ATOM   1675  CG2 ILE    97      36.253  43.595  39.776  1.00  0.00           C  
ATOM   1676 HG21 ILE    97      37.107  44.249  39.950  1.00  0.00           H  
ATOM   1677 HG22 ILE    97      36.684  42.844  39.114  1.00  0.00           H  
ATOM   1678 HG23 ILE    97      35.465  44.220  39.355  1.00  0.00           H  
ATOM   1679  CG1 ILE    97      36.624  41.764  41.539  1.00  0.00           C  
ATOM   1680 HG12 ILE    97      36.108  41.260  42.356  1.00  0.00           H  
ATOM   1681 HG13 ILE    97      37.542  42.250  41.869  1.00  0.00           H  
ATOM   1682  CD1 ILE    97      37.018  40.661  40.579  1.00  0.00           C  
ATOM   1683 HD11 ILE    97      36.153  40.387  39.976  1.00  0.00           H  
ATOM   1684 HD12 ILE    97      37.827  41.024  39.946  1.00  0.00           H  
ATOM   1685 HD13 ILE    97      37.464  39.867  41.179  1.00  0.00           H  
ATOM   1686  C   ILE    97      34.529  45.080  41.659  1.00  0.00           C  
ATOM   1687  O   ILE    97      33.349  45.043  41.366  1.00  0.00           O  
ATOM   1688  N   VAL    98      35.239  46.222  41.566  1.00  0.00           N  
ATOM   1689  H   VAL    98      36.228  46.076  41.714  1.00  0.00           H  
ATOM   1690  CA  VAL    98      34.793  47.484  41.113  1.00  0.00           C  
ATOM   1691  HA  VAL    98      33.800  47.725  41.494  1.00  0.00           H  
ATOM   1692  CB  VAL    98      35.695  48.676  41.548  1.00  0.00           C  
ATOM   1693  HB  VAL    98      36.736  48.440  41.323  1.00  0.00           H  
ATOM   1694  CG1 VAL    98      35.299  49.947  40.855  1.00  0.00           C  
ATOM   1695 HG11 VAL    98      35.610  50.800  41.459  1.00  0.00           H  
ATOM   1696 HG12 VAL    98      35.781  50.037  39.881  1.00  0.00           H  
ATOM   1697 HG13 VAL    98      34.236  49.898  40.618  1.00  0.00           H  
ATOM   1698  CG2 VAL    98      35.614  48.989  43.015  1.00  0.00           C  
ATOM   1699 HG21 VAL    98      35.678  48.108  43.653  1.00  0.00           H  
ATOM   1700 HG22 VAL    98      36.481  49.595  43.279  1.00  0.00           H  
ATOM   1701 HG23 VAL    98      34.672  49.459  43.299  1.00  0.00           H  
ATOM   1702  C   VAL    98      34.603  47.446  39.665  1.00  0.00           C  
ATOM   1703  O   VAL    98      35.437  47.067  38.892  1.00  0.00           O  
ATOM   1704  N   LYS    99      33.386  47.758  39.254  1.00  0.00           N  
ATOM   1705  H   LYS    99      32.671  48.037  39.911  1.00  0.00           H  
ATOM   1706  CA  LYS    99      33.010  47.894  37.797  1.00  0.00           C  
ATOM   1707  HA  LYS    99      33.298  46.983  37.272  1.00  0.00           H  
ATOM   1708  CB  LYS    99      31.486  48.015  37.736  1.00  0.00           C  
ATOM   1709  HB2 LYS    99      31.123  48.774  38.429  1.00  0.00           H  
ATOM   1710  HB3 LYS    99      31.170  47.006  37.999  1.00  0.00           H  
ATOM   1711  CG  LYS    99      30.814  48.304  36.419  1.00  0.00           C  
ATOM   1712  HG2 LYS    99      31.054  49.287  36.016  1.00  0.00           H  
ATOM   1713  HG3 LYS    99      29.744  48.385  36.611  1.00  0.00           H  
ATOM   1714  CD  LYS    99      30.962  47.221  35.335  1.00  0.00           C  
ATOM   1715  HD2 LYS    99      31.967  46.986  34.986  1.00  0.00           H  
ATOM   1716  HD3 LYS    99      30.411  47.505  34.439  1.00  0.00           H  
ATOM   1717  CE  LYS    99      30.363  45.892  35.841  1.00  0.00           C  
ATOM   1718  HE2 LYS    99      30.858  45.641  36.780  1.00  0.00           H  
ATOM   1719  HE3 LYS    99      30.661  45.136  35.115  1.00  0.00           H  
ATOM   1720  NZ  LYS    99      28.873  45.817  36.048  1.00  0.00           N  
ATOM   1721  HZ1 LYS    99      28.312  45.884  35.211  1.00  0.00           H  
ATOM   1722  HZ2 LYS    99      28.588  44.998  36.566  1.00  0.00           H  
ATOM   1723  HZ3 LYS    99      28.601  46.507  36.733  1.00  0.00           H  
ATOM   1724  C   LYS    99      33.683  49.058  37.117  1.00  0.00           C  
ATOM   1725  O   LYS    99      33.364  50.203  37.483  1.00  0.00           O  
ATOM   1726  N   LEU   100      34.457  48.729  36.070  1.00  0.00           N  
ATOM   1727  H   LEU   100      34.716  47.763  35.932  1.00  0.00           H  
ATOM   1728  CA  LEU   100      34.938  49.729  35.069  1.00  0.00           C  
ATOM   1729  HA  LEU   100      35.162  50.694  35.525  1.00  0.00           H  
ATOM   1730  CB  LEU   100      36.218  49.110  34.463  1.00  0.00           C  
ATOM   1731  HB2 LEU   100      35.970  48.146  34.020  1.00  0.00           H  
ATOM   1732  HB3 LEU   100      36.897  48.978  35.305  1.00  0.00           H  
ATOM   1733  CG  LEU   100      37.021  49.937  33.409  1.00  0.00           C  
ATOM   1734  HG  LEU   100      36.312  50.170  32.614  1.00  0.00           H  
ATOM   1735  CD1 LEU   100      37.416  51.256  34.052  1.00  0.00           C  
ATOM   1736 HD11 LEU   100      38.029  51.778  33.317  1.00  0.00           H  
ATOM   1737 HD12 LEU   100      36.591  51.825  34.479  1.00  0.00           H  
ATOM   1738 HD13 LEU   100      38.071  51.094  34.908  1.00  0.00           H  
ATOM   1739  CD2 LEU   100      38.182  49.188  33.033  1.00  0.00           C  
ATOM   1740 HD21 LEU   100      38.644  49.637  32.154  1.00  0.00           H  
ATOM   1741 HD22 LEU   100      38.889  49.171  33.863  1.00  0.00           H  
ATOM   1742 HD23 LEU   100      37.876  48.189  32.724  1.00  0.00           H  
ATOM   1743  C   LEU   100      33.849  50.029  33.956  1.00  0.00           C  
ATOM   1744  O   LEU   100      33.258  49.085  33.544  1.00  0.00           O  
ATOM   1745  N   TYR   101      33.722  51.251  33.489  1.00  0.00           N  
ATOM   1746  H   TYR   101      34.336  51.976  33.831  1.00  0.00           H  
ATOM   1747  CA  TYR   101      32.824  51.678  32.471  1.00  0.00           C  
ATOM   1748  HA  TYR   101      32.106  50.867  32.345  1.00  0.00           H  
ATOM   1749  CB  TYR   101      32.011  52.885  32.896  1.00  0.00           C  
ATOM   1750  HB2 TYR   101      31.353  53.037  32.041  1.00  0.00           H  
ATOM   1751  HB3 TYR   101      32.646  53.769  32.967  1.00  0.00           H  
ATOM   1752  CG  TYR   101      31.132  52.762  34.088  1.00  0.00           C  
ATOM   1753  CD1 TYR   101      30.211  51.698  34.126  1.00  0.00           C  
ATOM   1754  HD1 TYR   101      30.149  50.956  33.343  1.00  0.00           H  
ATOM   1755  CE1 TYR   101      29.280  51.631  35.195  1.00  0.00           C  
ATOM   1756  HE1 TYR   101      28.552  50.833  35.180  1.00  0.00           H  
ATOM   1757  CZ  TYR   101      29.193  52.679  36.110  1.00  0.00           C  
ATOM   1758  OH  TYR   101      28.284  52.610  37.100  1.00  0.00           O  
ATOM   1759  HH  TYR   101      28.365  53.448  37.561  1.00  0.00           H  
ATOM   1760  CE2 TYR   101      30.145  53.690  36.138  1.00  0.00           C  
ATOM   1761  HE2 TYR   101      30.202  54.457  36.896  1.00  0.00           H  
ATOM   1762  CD2 TYR   101      31.102  53.733  35.079  1.00  0.00           C  
ATOM   1763  HD2 TYR   101      31.832  54.529  35.060  1.00  0.00           H  
ATOM   1764  C   TYR   101      33.385  51.943  31.071  1.00  0.00           C  
ATOM   1765  O   TYR   101      32.726  51.665  30.084  1.00  0.00           O  
ATOM   1766  N   ASP   102      34.562  52.600  31.117  1.00  0.00           N  
ATOM   1767  H   ASP   102      35.013  52.769  32.005  1.00  0.00           H  
ATOM   1768  CA  ASP   102      35.269  53.085  29.969  1.00  0.00           C  
ATOM   1769  HA  ASP   102      35.014  52.377  29.179  1.00  0.00           H  
ATOM   1770  CB  ASP   102      34.658  54.432  29.572  1.00  0.00           C  
ATOM   1771  HB2 ASP   102      35.378  54.970  28.956  1.00  0.00           H  
ATOM   1772  HB3 ASP   102      34.518  54.975  30.506  1.00  0.00           H  
ATOM   1773  CG  ASP   102      33.378  54.322  28.791  1.00  0.00           C  
ATOM   1774  OD1 ASP   102      32.416  55.029  29.184  1.00  0.00           O  
ATOM   1775  OD2 ASP   102      33.266  53.673  27.705  1.00  0.00           O  
ATOM   1776  C   ASP   102      36.728  53.203  30.128  1.00  0.00           C  
ATOM   1777  O   ASP   102      37.156  53.628  31.183  1.00  0.00           O  
ATOM   1778  N   TYR   103      37.457  52.977  29.051  1.00  0.00           N  
ATOM   1779  H   TYR   103      36.842  52.876  28.256  1.00  0.00           H  
ATOM   1780  CA  TYR   103      38.841  53.422  28.847  1.00  0.00           C  
ATOM   1781  HA  TYR   103      39.229  53.880  29.756  1.00  0.00           H  
ATOM   1782  CB  TYR   103      39.716  52.199  28.393  1.00  0.00           C  
ATOM   1783  HB2 TYR   103      39.357  51.678  27.505  1.00  0.00           H  
ATOM   1784  HB3 TYR   103      39.646  51.463  29.194  1.00  0.00           H  
ATOM   1785  CG  TYR   103      41.183  52.462  28.225  1.00  0.00           C  
ATOM   1786  CD1 TYR   103      41.700  52.659  26.942  1.00  0.00           C  
ATOM   1787  HD1 TYR   103      40.983  52.720  26.137  1.00  0.00           H  
ATOM   1788  CE1 TYR   103      43.043  52.927  26.629  1.00  0.00           C  
ATOM   1789  HE1 TYR   103      43.366  53.195  25.634  1.00  0.00           H  
ATOM   1790  CZ  TYR   103      43.968  52.915  27.732  1.00  0.00           C  
ATOM   1791  OH  TYR   103      45.284  52.952  27.574  1.00  0.00           O  
ATOM   1792  HH  TYR   103      45.698  52.529  28.330  1.00  0.00           H  
ATOM   1793  CE2 TYR   103      43.446  52.689  29.090  1.00  0.00           C  
ATOM   1794  HE2 TYR   103      44.062  52.640  29.976  1.00  0.00           H  
ATOM   1795  CD2 TYR   103      42.090  52.414  29.300  1.00  0.00           C  
ATOM   1796  HD2 TYR   103      41.679  52.203  30.276  1.00  0.00           H  
ATOM   1797  C   TYR   103      38.921  54.441  27.685  1.00  0.00           C  
ATOM   1798  O   TYR   103      38.219  54.285  26.753  1.00  0.00           O  
ATOM   1799  N   PHE   104      39.882  55.328  27.752  1.00  0.00           N  
ATOM   1800  H   PHE   104      40.449  55.530  28.563  1.00  0.00           H  
ATOM   1801  CA  PHE   104      40.188  56.116  26.543  1.00  0.00           C  
ATOM   1802  HA  PHE   104      40.218  55.487  25.654  1.00  0.00           H  
ATOM   1803  CB  PHE   104      39.161  57.168  26.246  1.00  0.00           C  
ATOM   1804  HB2 PHE   104      38.335  56.726  25.688  1.00  0.00           H  
ATOM   1805  HB3 PHE   104      39.539  57.936  25.572  1.00  0.00           H  
ATOM   1806  CG  PHE   104      38.535  57.831  27.467  1.00  0.00           C  
ATOM   1807  CD1 PHE   104      39.234  58.919  28.094  1.00  0.00           C  
ATOM   1808  HD1 PHE   104      40.191  59.330  27.808  1.00  0.00           H  
ATOM   1809  CE1 PHE   104      38.620  59.542  29.183  1.00  0.00           C  
ATOM   1810  HE1 PHE   104      39.019  60.394  29.714  1.00  0.00           H  
ATOM   1811  CZ  PHE   104      37.400  59.091  29.640  1.00  0.00           C  
ATOM   1812  HZ  PHE   104      36.875  59.575  30.450  1.00  0.00           H  
ATOM   1813  CE2 PHE   104      36.693  58.014  29.026  1.00  0.00           C  
ATOM   1814  HE2 PHE   104      35.746  57.624  29.368  1.00  0.00           H  
ATOM   1815  CD2 PHE   104      37.277  57.415  27.892  1.00  0.00           C  
ATOM   1816  HD2 PHE   104      36.912  56.560  27.341  1.00  0.00           H  
ATOM   1817  C   PHE   104      41.572  56.816  26.575  1.00  0.00           C  
ATOM   1818  O   PHE   104      42.009  57.325  27.608  1.00  0.00           O  
ATOM   1819  N   SER   105      42.257  56.875  25.427  1.00  0.00           N  
ATOM   1820  H   SER   105      42.022  56.268  24.655  1.00  0.00           H  
ATOM   1821  CA  SER   105      43.349  57.818  25.262  1.00  0.00           C  
ATOM   1822  HA  SER   105      44.163  57.668  25.971  1.00  0.00           H  
ATOM   1823  CB  SER   105      44.003  57.527  23.848  1.00  0.00           C  
ATOM   1824  HB2 SER   105      43.154  57.675  23.181  1.00  0.00           H  
ATOM   1825  HB3 SER   105      44.403  56.513  23.832  1.00  0.00           H  
ATOM   1826  OG  SER   105      45.124  58.350  23.497  1.00  0.00           O  
ATOM   1827  HG  SER   105      44.835  59.223  23.222  1.00  0.00           H  
ATOM   1828  C   SER   105      43.012  59.333  25.297  1.00  0.00           C  
ATOM   1829  O   SER   105      41.887  59.683  24.998  1.00  0.00           O  
ATOM   1830  N   LEU   106      43.903  60.129  25.725  1.00  0.00           N  
ATOM   1831  H   LEU   106      44.773  59.754  26.074  1.00  0.00           H  
ATOM   1832  CA  LEU   106      43.753  61.594  25.876  1.00  0.00           C  
ATOM   1833  HA  LEU   106      42.810  61.984  25.493  1.00  0.00           H  
ATOM   1834  CB  LEU   106      43.776  62.003  27.338  1.00  0.00           C  
ATOM   1835  HB2 LEU   106      43.809  63.093  27.339  1.00  0.00           H  
ATOM   1836  HB3 LEU   106      44.784  61.803  27.699  1.00  0.00           H  
ATOM   1837  CG  LEU   106      42.632  61.493  28.281  1.00  0.00           C  
ATOM   1838  HG  LEU   106      42.689  60.405  28.259  1.00  0.00           H  
ATOM   1839  CD1 LEU   106      42.760  61.958  29.719  1.00  0.00           C  
ATOM   1840 HD11 LEU   106      43.118  62.982  29.817  1.00  0.00           H  
ATOM   1841 HD12 LEU   106      41.871  61.765  30.318  1.00  0.00           H  
ATOM   1842 HD13 LEU   106      43.573  61.363  30.135  1.00  0.00           H  
ATOM   1843  CD2 LEU   106      41.327  61.934  27.694  1.00  0.00           C  
ATOM   1844 HD21 LEU   106      41.185  63.000  27.515  1.00  0.00           H  
ATOM   1845 HD22 LEU   106      41.124  61.366  26.786  1.00  0.00           H  
ATOM   1846 HD23 LEU   106      40.503  61.580  28.313  1.00  0.00           H  
ATOM   1847  C   LEU   106      44.845  62.322  25.191  1.00  0.00           C  
ATOM   1848  O   LEU   106      44.681  63.447  24.738  1.00  0.00           O  
ATOM   1849  N   ASP   107      46.083  61.912  25.351  1.00  0.00           N  
ATOM   1850  H   ASP   107      46.159  61.019  25.816  1.00  0.00           H  
ATOM   1851  CA  ASP   107      47.274  62.615  24.906  1.00  0.00           C  
ATOM   1852  HA  ASP   107      46.988  63.307  24.113  1.00  0.00           H  
ATOM   1853  CB  ASP   107      47.864  63.386  26.037  1.00  0.00           C  
ATOM   1854  HB2 ASP   107      48.742  62.881  26.440  1.00  0.00           H  
ATOM   1855  HB3 ASP   107      47.115  63.549  26.811  1.00  0.00           H  
ATOM   1856  CG  ASP   107      48.381  64.808  25.695  1.00  0.00           C  
ATOM   1857  OD1 ASP   107      48.460  65.728  26.534  1.00  0.00           O  
ATOM   1858  OD2 ASP   107      48.613  65.038  24.481  1.00  0.00           O  
ATOM   1859  C   ASP   107      48.333  61.585  24.352  1.00  0.00           C  
ATOM   1860  O   ASP   107      48.200  60.426  24.648  1.00  0.00           O  
ATOM   1861  N   THR   108      49.411  62.000  23.697  1.00  0.00           N  
ATOM   1862  H   THR   108      49.478  62.990  23.512  1.00  0.00           H  
ATOM   1863  CA  THR   108      50.526  61.129  23.121  1.00  0.00           C  
ATOM   1864  HA  THR   108      50.211  60.458  22.321  1.00  0.00           H  
ATOM   1865  CB  THR   108      51.526  62.096  22.583  1.00  0.00           C  
ATOM   1866  HB  THR   108      51.644  62.883  23.327  1.00  0.00           H  
ATOM   1867  CG2 THR   108      52.845  61.533  22.122  1.00  0.00           C  
ATOM   1868 HG21 THR   108      53.434  61.000  22.868  1.00  0.00           H  
ATOM   1869 HG22 THR   108      52.702  60.870  21.268  1.00  0.00           H  
ATOM   1870 HG23 THR   108      53.514  62.338  21.818  1.00  0.00           H  
ATOM   1871  OG1 THR   108      50.963  62.854  21.506  1.00  0.00           O  
ATOM   1872  HG1 THR   108      50.491  63.626  21.825  1.00  0.00           H  
ATOM   1873  C   THR   108      51.092  60.252  24.249  1.00  0.00           C  
ATOM   1874  O   THR   108      51.726  59.240  23.809  1.00  0.00           O  
ATOM   1875  N   ASP   109      51.072  60.543  25.505  1.00  0.00           N  
ATOM   1876  H   ASP   109      50.589  61.396  25.746  1.00  0.00           H  
ATOM   1877  CA  ASP   109      51.658  59.744  26.551  1.00  0.00           C  
ATOM   1878  HA  ASP   109      51.885  58.751  26.163  1.00  0.00           H  
ATOM   1879  CB  ASP   109      52.941  60.379  27.083  1.00  0.00           C  
ATOM   1880  HB2 ASP   109      53.620  60.430  26.231  1.00  0.00           H  
ATOM   1881  HB3 ASP   109      53.284  59.660  27.827  1.00  0.00           H  
ATOM   1882  CG  ASP   109      52.609  61.811  27.624  1.00  0.00           C  
ATOM   1883  OD1 ASP   109      53.478  62.324  28.338  1.00  0.00           O  
ATOM   1884  OD2 ASP   109      51.538  62.365  27.392  1.00  0.00           O  
ATOM   1885  C   ASP   109      50.675  59.587  27.720  1.00  0.00           C  
ATOM   1886  O   ASP   109      51.015  59.171  28.841  1.00  0.00           O  
ATOM   1887  N   THR   110      49.364  59.872  27.522  1.00  0.00           N  
ATOM   1888  H   THR   110      49.015  59.997  26.582  1.00  0.00           H  
ATOM   1889  CA  THR   110      48.344  59.850  28.599  1.00  0.00           C  
ATOM   1890  HA  THR   110      48.662  59.306  29.488  1.00  0.00           H  
ATOM   1891  CB  THR   110      47.992  61.271  29.076  1.00  0.00           C  
ATOM   1892  HB  THR   110      47.564  61.832  28.246  1.00  0.00           H  
ATOM   1893  CG2 THR   110      47.065  61.384  30.297  1.00  0.00           C  
ATOM   1894 HG21 THR   110      46.263  60.675  30.095  1.00  0.00           H  
ATOM   1895 HG22 THR   110      47.531  61.143  31.252  1.00  0.00           H  
ATOM   1896 HG23 THR   110      46.703  62.398  30.464  1.00  0.00           H  
ATOM   1897  OG1 THR   110      49.163  62.029  29.429  1.00  0.00           O  
ATOM   1898  HG1 THR   110      49.786  61.852  28.720  1.00  0.00           H  
ATOM   1899  C   THR   110      46.948  59.284  28.155  1.00  0.00           C  
ATOM   1900  O   THR   110      46.420  59.604  27.104  1.00  0.00           O  
ATOM   1901  N   PHE   111      46.397  58.428  29.017  1.00  0.00           N  
ATOM   1902  H   PHE   111      46.771  58.407  29.955  1.00  0.00           H  
ATOM   1903  CA  PHE   111      45.033  57.810  28.855  1.00  0.00           C  
ATOM   1904  HA  PHE   111      44.534  58.405  28.090  1.00  0.00           H  
ATOM   1905  CB  PHE   111      45.166  56.356  28.266  1.00  0.00           C  
ATOM   1906  HB2 PHE   111      45.621  56.299  27.277  1.00  0.00           H  
ATOM   1907  HB3 PHE   111      44.160  55.962  28.125  1.00  0.00           H  
ATOM   1908  CG  PHE   111      45.903  55.384  29.234  1.00  0.00           C  
ATOM   1909  CD1 PHE   111      45.218  54.874  30.318  1.00  0.00           C  
ATOM   1910  HD1 PHE   111      44.188  55.025  30.607  1.00  0.00           H  
ATOM   1911  CE1 PHE   111      45.888  53.925  31.164  1.00  0.00           C  
ATOM   1912  HE1 PHE   111      45.359  53.368  31.923  1.00  0.00           H  
ATOM   1913  CZ  PHE   111      47.230  53.629  30.987  1.00  0.00           C  
ATOM   1914  HZ  PHE   111      47.599  52.799  31.571  1.00  0.00           H  
ATOM   1915  CE2 PHE   111      47.928  54.258  29.991  1.00  0.00           C  
ATOM   1916  HE2 PHE   111      48.986  54.202  29.779  1.00  0.00           H  
ATOM   1917  CD2 PHE   111      47.236  55.075  29.007  1.00  0.00           C  
ATOM   1918  HD2 PHE   111      47.753  55.631  28.239  1.00  0.00           H  
ATOM   1919  C   PHE   111      44.339  57.718  30.216  1.00  0.00           C  
ATOM   1920  O   PHE   111      44.968  57.882  31.310  1.00  0.00           O  
ATOM   1921  N   CYS   112      43.140  57.219  30.175  1.00  0.00           N  
ATOM   1922  H   CYS   112      42.762  56.799  29.337  1.00  0.00           H  
ATOM   1923  CA  CYS   112      42.210  57.329  31.327  1.00  0.00           C  
ATOM   1924  HA  CYS   112      42.748  57.497  32.260  1.00  0.00           H  
ATOM   1925  CB  CYS   112      41.346  58.510  30.897  1.00  0.00           C  
ATOM   1926  HB2 CYS   112      40.658  58.167  30.124  1.00  0.00           H  
ATOM   1927  HB3 CYS   112      42.079  59.272  30.633  1.00  0.00           H  
ATOM   1928  SG  CYS   112      40.273  59.044  32.261  1.00  0.00           S  
ATOM   1929  HG  CYS   112      40.421  58.100  33.194  1.00  0.00           H  
ATOM   1930  C   CYS   112      41.355  56.075  31.469  1.00  0.00           C  
ATOM   1931  O   CYS   112      41.031  55.399  30.531  1.00  0.00           O  
ATOM   1932  N   THR   113      40.927  55.791  32.698  1.00  0.00           N  
ATOM   1933  H   THR   113      41.422  56.223  33.466  1.00  0.00           H  
ATOM   1934  CA  THR   113      39.799  54.950  33.031  1.00  0.00           C  
ATOM   1935  HA  THR   113      39.366  54.486  32.145  1.00  0.00           H  
ATOM   1936  CB  THR   113      40.306  53.739  33.928  1.00  0.00           C  
ATOM   1937  HB  THR   113      39.425  53.365  34.451  1.00  0.00           H  
ATOM   1938  CG2 THR   113      40.966  52.689  33.053  1.00  0.00           C  
ATOM   1939 HG21 THR   113      42.051  52.760  32.970  1.00  0.00           H  
ATOM   1940 HG22 THR   113      40.744  51.715  33.488  1.00  0.00           H  
ATOM   1941 HG23 THR   113      40.494  52.778  32.074  1.00  0.00           H  
ATOM   1942  OG1 THR   113      41.282  54.199  34.880  1.00  0.00           O  
ATOM   1943  HG1 THR   113      41.282  53.444  35.474  1.00  0.00           H  
ATOM   1944  C   THR   113      38.718  55.589  33.727  1.00  0.00           C  
ATOM   1945  O   THR   113      38.984  56.609  34.343  1.00  0.00           O  
ATOM   1946  N   VAL   114      37.465  55.040  33.691  1.00  0.00           N  
ATOM   1947  H   VAL   114      37.187  54.317  33.043  1.00  0.00           H  
ATOM   1948  CA  VAL   114      36.263  55.659  34.383  1.00  0.00           C  
ATOM   1949  HA  VAL   114      36.565  56.440  35.082  1.00  0.00           H  
ATOM   1950  CB  VAL   114      35.333  56.382  33.467  1.00  0.00           C  
ATOM   1951  HB  VAL   114      34.910  55.667  32.762  1.00  0.00           H  
ATOM   1952  CG1 VAL   114      34.249  57.060  34.346  1.00  0.00           C  
ATOM   1953 HG11 VAL   114      33.643  56.301  34.840  1.00  0.00           H  
ATOM   1954 HG12 VAL   114      34.632  57.718  35.126  1.00  0.00           H  
ATOM   1955 HG13 VAL   114      33.649  57.684  33.684  1.00  0.00           H  
ATOM   1956  CG2 VAL   114      36.001  57.573  32.698  1.00  0.00           C  
ATOM   1957 HG21 VAL   114      36.466  58.276  33.388  1.00  0.00           H  
ATOM   1958 HG22 VAL   114      36.795  57.232  32.033  1.00  0.00           H  
ATOM   1959 HG23 VAL   114      35.287  58.140  32.101  1.00  0.00           H  
ATOM   1960  C   VAL   114      35.516  54.508  35.091  1.00  0.00           C  
ATOM   1961  O   VAL   114      35.172  53.558  34.389  1.00  0.00           O  
ATOM   1962  N   LEU   115      35.388  54.574  36.399  1.00  0.00           N  
ATOM   1963  H   LEU   115      35.704  55.424  36.844  1.00  0.00           H  
ATOM   1964  CA  LEU   115      34.928  53.483  37.238  1.00  0.00           C  
ATOM   1965  HA  LEU   115      34.794  52.578  36.646  1.00  0.00           H  
ATOM   1966  CB  LEU   115      36.065  53.041  38.220  1.00  0.00           C  
ATOM   1967  HB2 LEU   115      35.798  52.104  38.708  1.00  0.00           H  
ATOM   1968  HB3 LEU   115      36.225  53.755  39.027  1.00  0.00           H  
ATOM   1969  CG  LEU   115      37.471  52.885  37.606  1.00  0.00           C  
ATOM   1970  HG  LEU   115      37.387  52.678  36.539  1.00  0.00           H  
ATOM   1971  CD1 LEU   115      38.398  54.036  37.709  1.00  0.00           C  
ATOM   1972 HD11 LEU   115      37.917  54.980  37.453  1.00  0.00           H  
ATOM   1973 HD12 LEU   115      38.665  54.105  38.764  1.00  0.00           H  
ATOM   1974 HD13 LEU   115      39.325  53.896  37.154  1.00  0.00           H  
ATOM   1975  CD2 LEU   115      38.149  51.650  38.205  1.00  0.00           C  
ATOM   1976 HD21 LEU   115      39.111  51.526  37.707  1.00  0.00           H  
ATOM   1977 HD22 LEU   115      38.395  51.844  39.249  1.00  0.00           H  
ATOM   1978 HD23 LEU   115      37.625  50.698  38.120  1.00  0.00           H  
ATOM   1979  C   LEU   115      33.661  53.787  38.064  1.00  0.00           C  
ATOM   1980  O   LEU   115      33.299  54.987  38.290  1.00  0.00           O  
ATOM   1981  N   GLU   116      32.931  52.790  38.534  1.00  0.00           N  
ATOM   1982  H   GLU   116      33.301  51.852  38.483  1.00  0.00           H  
ATOM   1983  CA  GLU   116      31.670  52.952  39.390  1.00  0.00           C  
ATOM   1984  HA  GLU   116      30.965  53.589  38.856  1.00  0.00           H  
ATOM   1985  CB  GLU   116      30.927  51.555  39.409  1.00  0.00           C  
ATOM   1986  HB2 GLU   116      31.640  50.807  39.757  1.00  0.00           H  
ATOM   1987  HB3 GLU   116      30.576  51.231  38.430  1.00  0.00           H  
ATOM   1988  CG  GLU   116      29.660  51.551  40.335  1.00  0.00           C  
ATOM   1989  HG2 GLU   116      29.291  52.565  40.176  1.00  0.00           H  
ATOM   1990  HG3 GLU   116      29.948  51.476  41.383  1.00  0.00           H  
ATOM   1991  CD  GLU   116      28.712  50.401  39.929  1.00  0.00           C  
ATOM   1992  OE1 GLU   116      29.104  49.225  40.052  1.00  0.00           O  
ATOM   1993  OE2 GLU   116      27.444  50.603  39.786  1.00  0.00           O  
ATOM   1994  C   GLU   116      32.018  53.491  40.778  1.00  0.00           C  
ATOM   1995  O   GLU   116      32.824  52.871  41.486  1.00  0.00           O  
ATOM   1996  N   TYR   117      31.420  54.627  41.206  1.00  0.00           N  
ATOM   1997  H   TYR   117      30.643  55.041  40.712  1.00  0.00           H  
ATOM   1998  CA  TYR   117      31.759  55.346  42.423  1.00  0.00           C  
ATOM   1999  HA  TYR   117      32.801  55.124  42.653  1.00  0.00           H  
ATOM   2000  CB  TYR   117      31.496  56.842  42.250  1.00  0.00           C  
ATOM   2001  HB2 TYR   117      30.483  56.937  41.861  1.00  0.00           H  
ATOM   2002  HB3 TYR   117      32.221  57.142  41.492  1.00  0.00           H  
ATOM   2003  CG  TYR   117      31.673  57.556  43.520  1.00  0.00           C  
ATOM   2004  CD1 TYR   117      32.973  57.826  43.994  1.00  0.00           C  
ATOM   2005  HD1 TYR   117      33.883  57.505  43.507  1.00  0.00           H  
ATOM   2006  CE1 TYR   117      33.183  58.480  45.181  1.00  0.00           C  
ATOM   2007  HE1 TYR   117      34.171  58.676  45.571  1.00  0.00           H  
ATOM   2008  CZ  TYR   117      31.991  58.912  45.891  1.00  0.00           C  
ATOM   2009  OH  TYR   117      32.192  59.587  47.053  1.00  0.00           O  
ATOM   2010  HH  TYR   117      31.403  60.128  47.137  1.00  0.00           H  
ATOM   2011  CE2 TYR   117      30.747  58.764  45.380  1.00  0.00           C  
ATOM   2012  HE2 TYR   117      29.941  59.202  45.950  1.00  0.00           H  
ATOM   2013  CD2 TYR   117      30.501  58.042  44.190  1.00  0.00           C  
ATOM   2014  HD2 TYR   117      29.495  57.957  43.805  1.00  0.00           H  
ATOM   2015  C   TYR   117      30.842  54.788  43.559  1.00  0.00           C  
ATOM   2016  O   TYR   117      29.716  54.422  43.297  1.00  0.00           O  
ATOM   2017  N   CYS   118      31.398  54.760  44.786  1.00  0.00           N  
ATOM   2018  H   CYS   118      32.304  55.191  44.900  1.00  0.00           H  
ATOM   2019  CA  CYS   118      30.710  54.333  45.980  1.00  0.00           C  
ATOM   2020  HA  CYS   118      29.662  54.102  45.787  1.00  0.00           H  
ATOM   2021  CB  CYS   118      31.354  53.028  46.364  1.00  0.00           C  
ATOM   2022  HB2 CYS   118      32.419  53.243  46.456  1.00  0.00           H  
ATOM   2023  HB3 CYS   118      31.272  52.349  45.514  1.00  0.00           H  
ATOM   2024  SG  CYS   118      30.658  52.318  47.877  1.00  0.00           S  
ATOM   2025  HG  CYS   118      29.597  51.752  47.295  1.00  0.00           H  
ATOM   2026  C   CYS   118      30.844  55.346  47.154  1.00  0.00           C  
ATOM   2027  O   CYS   118      31.828  56.021  47.360  1.00  0.00           O  
ATOM   2028  N   GLU   119      29.842  55.531  47.984  1.00  0.00           N  
ATOM   2029  H   GLU   119      29.032  54.958  47.794  1.00  0.00           H  
ATOM   2030  CA  GLU   119      29.954  56.348  49.259  1.00  0.00           C  
ATOM   2031  HA  GLU   119      30.337  57.275  48.832  1.00  0.00           H  
ATOM   2032  CB  GLU   119      28.605  56.426  49.917  1.00  0.00           C  
ATOM   2033  HB2 GLU   119      28.757  56.814  50.924  1.00  0.00           H  
ATOM   2034  HB3 GLU   119      28.199  55.417  49.999  1.00  0.00           H  
ATOM   2035  CG  GLU   119      27.619  57.297  49.101  1.00  0.00           C  
ATOM   2036  HG2 GLU   119      26.684  56.830  49.410  1.00  0.00           H  
ATOM   2037  HG3 GLU   119      27.786  57.221  48.027  1.00  0.00           H  
ATOM   2038  CD  GLU   119      27.651  58.768  49.541  1.00  0.00           C  
ATOM   2039  OE1 GLU   119      26.639  59.444  49.333  1.00  0.00           O  
ATOM   2040  OE2 GLU   119      28.687  59.257  50.015  1.00  0.00           O  
ATOM   2041  C   GLU   119      31.089  55.896  50.290  1.00  0.00           C  
ATOM   2042  O   GLU   119      31.260  56.591  51.322  1.00  0.00           O  
ATOM   2043  N   GLY   120      31.905  54.962  49.968  1.00  0.00           N  
ATOM   2044  H   GLY   120      31.691  54.538  49.076  1.00  0.00           H  
ATOM   2045  CA  GLY   120      33.081  54.418  50.602  1.00  0.00           C  
ATOM   2046  HA2 GLY   120      33.240  53.392  50.270  1.00  0.00           H  
ATOM   2047  HA3 GLY   120      33.035  54.355  51.689  1.00  0.00           H  
ATOM   2048  C   GLY   120      34.403  55.296  50.357  1.00  0.00           C  
ATOM   2049  O   GLY   120      34.415  56.483  50.035  1.00  0.00           O  
ATOM   2050  N   ASN   121      35.496  54.674  50.669  1.00  0.00           N  
ATOM   2051  H   ASN   121      35.475  53.690  50.896  1.00  0.00           H  
ATOM   2052  CA  ASN   121      36.864  55.296  50.433  1.00  0.00           C  
ATOM   2053  HA  ASN   121      36.848  55.740  49.438  1.00  0.00           H  
ATOM   2054  CB  ASN   121      37.163  56.390  51.538  1.00  0.00           C  
ATOM   2055  HB2 ASN   121      36.496  57.214  51.281  1.00  0.00           H  
ATOM   2056  HB3 ASN   121      38.183  56.768  51.459  1.00  0.00           H  
ATOM   2057  CG  ASN   121      36.810  55.883  52.977  1.00  0.00           C  
ATOM   2058  OD1 ASN   121      35.789  56.137  53.555  1.00  0.00           O  
ATOM   2059  ND2 ASN   121      37.684  55.151  53.597  1.00  0.00           N  
ATOM   2060 HD21 ASN   121      38.464  54.860  53.026  1.00  0.00           H  
ATOM   2061 HD22 ASN   121      37.470  54.750  54.499  1.00  0.00           H  
ATOM   2062  C   ASN   121      38.013  54.288  50.392  1.00  0.00           C  
ATOM   2063  O   ASN   121      37.799  53.131  50.725  1.00  0.00           O  
ATOM   2064  N   ASP   122      39.132  54.636  49.771  1.00  0.00           N  
ATOM   2065  H   ASP   122      39.131  55.490  49.232  1.00  0.00           H  
ATOM   2066  CA  ASP   122      40.204  53.700  49.638  1.00  0.00           C  
ATOM   2067  HA  ASP   122      39.842  52.773  49.193  1.00  0.00           H  
ATOM   2068  CB  ASP   122      41.428  54.178  48.781  1.00  0.00           C  
ATOM   2069  HB2 ASP   122      42.094  53.408  48.392  1.00  0.00           H  
ATOM   2070  HB3 ASP   122      41.994  54.740  49.524  1.00  0.00           H  
ATOM   2071  CG  ASP   122      41.115  55.197  47.650  1.00  0.00           C  
ATOM   2072  OD1 ASP   122      41.698  55.017  46.552  1.00  0.00           O  
ATOM   2073  OD2 ASP   122      40.301  56.129  47.754  1.00  0.00           O  
ATOM   2074  C   ASP   122      40.740  53.262  51.044  1.00  0.00           C  
ATOM   2075  O   ASP   122      40.830  54.114  51.962  1.00  0.00           O  
ATOM   2076  N   LEU   123      41.340  52.017  51.072  1.00  0.00           N  
ATOM   2077  H   LEU   123      41.197  51.355  50.323  1.00  0.00           H  
ATOM   2078  CA  LEU   123      42.242  51.588  52.230  1.00  0.00           C  
ATOM   2079  HA  LEU   123      41.605  51.801  53.089  1.00  0.00           H  
ATOM   2080  CB  LEU   123      42.628  50.116  52.118  1.00  0.00           C  
ATOM   2081  HB2 LEU   123      43.262  50.018  51.237  1.00  0.00           H  
ATOM   2082  HB3 LEU   123      41.699  49.579  51.926  1.00  0.00           H  
ATOM   2083  CG  LEU   123      43.588  49.481  53.174  1.00  0.00           C  
ATOM   2084  HG  LEU   123      44.586  49.918  53.213  1.00  0.00           H  
ATOM   2085  CD1 LEU   123      42.999  49.627  54.544  1.00  0.00           C  
ATOM   2086 HD11 LEU   123      42.052  49.089  54.517  1.00  0.00           H  
ATOM   2087 HD12 LEU   123      43.553  49.088  55.312  1.00  0.00           H  
ATOM   2088 HD13 LEU   123      42.798  50.630  54.920  1.00  0.00           H  
ATOM   2089  CD2 LEU   123      43.682  47.964  52.919  1.00  0.00           C  
ATOM   2090 HD21 LEU   123      44.125  47.725  51.952  1.00  0.00           H  
ATOM   2091 HD22 LEU   123      44.227  47.479  53.729  1.00  0.00           H  
ATOM   2092 HD23 LEU   123      42.708  47.521  53.124  1.00  0.00           H  
ATOM   2093  C   LEU   123      43.504  52.500  52.402  1.00  0.00           C  
ATOM   2094  O   LEU   123      43.774  52.995  53.509  1.00  0.00           O  
ATOM   2095  N   ASP   124      44.178  52.879  51.323  1.00  0.00           N  
ATOM   2096  H   ASP   124      43.815  52.494  50.463  1.00  0.00           H  
ATOM   2097  CA  ASP   124      45.255  53.912  51.393  1.00  0.00           C  
ATOM   2098  HA  ASP   124      46.167  53.468  51.791  1.00  0.00           H  
ATOM   2099  CB  ASP   124      45.693  54.304  49.963  1.00  0.00           C  
ATOM   2100  HB2 ASP   124      44.984  55.033  49.570  1.00  0.00           H  
ATOM   2101  HB3 ASP   124      45.451  53.439  49.344  1.00  0.00           H  
ATOM   2102  CG  ASP   124      47.145  54.880  49.814  1.00  0.00           C  
ATOM   2103  OD1 ASP   124      47.438  55.470  48.790  1.00  0.00           O  
ATOM   2104  OD2 ASP   124      47.863  54.781  50.797  1.00  0.00           O  
ATOM   2105  C   ASP   124      44.835  55.245  52.082  1.00  0.00           C  
ATOM   2106  O   ASP   124      45.717  55.855  52.750  1.00  0.00           O  
ATOM   2107  N   PHE   125      43.548  55.603  52.037  1.00  0.00           N  
ATOM   2108  H   PHE   125      42.873  55.019  51.566  1.00  0.00           H  
ATOM   2109  CA  PHE   125      43.053  56.838  52.714  1.00  0.00           C  
ATOM   2110  HA  PHE   125      43.749  57.670  52.606  1.00  0.00           H  
ATOM   2111  CB  PHE   125      41.729  57.309  52.095  1.00  0.00           C  
ATOM   2112  HB2 PHE   125      40.909  56.689  52.459  1.00  0.00           H  
ATOM   2113  HB3 PHE   125      41.800  57.094  51.028  1.00  0.00           H  
ATOM   2114  CG  PHE   125      41.320  58.774  52.214  1.00  0.00           C  
ATOM   2115  CD1 PHE   125      40.116  59.172  52.868  1.00  0.00           C  
ATOM   2116  HD1 PHE   125      39.590  58.454  53.480  1.00  0.00           H  
ATOM   2117  CE1 PHE   125      39.761  60.505  52.872  1.00  0.00           C  
ATOM   2118  HE1 PHE   125      38.988  60.782  53.574  1.00  0.00           H  
ATOM   2119  CZ  PHE   125      40.477  61.424  52.154  1.00  0.00           C  
ATOM   2120  HZ  PHE   125      40.270  62.474  52.299  1.00  0.00           H  
ATOM   2121  CE2 PHE   125      41.581  61.109  51.475  1.00  0.00           C  
ATOM   2122  HE2 PHE   125      42.207  61.840  50.984  1.00  0.00           H  
ATOM   2123  CD2 PHE   125      41.970  59.742  51.411  1.00  0.00           C  
ATOM   2124  HD2 PHE   125      42.872  59.400  50.924  1.00  0.00           H  
ATOM   2125  C   PHE   125      42.866  56.583  54.177  1.00  0.00           C  
ATOM   2126  O   PHE   125      43.366  57.322  55.048  1.00  0.00           O  
ATOM   2127  N   TYR   126      42.305  55.434  54.524  1.00  0.00           N  
ATOM   2128  H   TYR   126      41.912  54.863  53.788  1.00  0.00           H  
ATOM   2129  CA  TYR   126      42.104  54.998  55.965  1.00  0.00           C  
ATOM   2130  HA  TYR   126      41.468  55.792  56.357  1.00  0.00           H  
ATOM   2131  CB  TYR   126      41.272  53.681  55.962  1.00  0.00           C  
ATOM   2132  HB2 TYR   126      41.830  52.874  55.487  1.00  0.00           H  
ATOM   2133  HB3 TYR   126      40.338  53.917  55.452  1.00  0.00           H  
ATOM   2134  CG  TYR   126      40.929  53.244  57.384  1.00  0.00           C  
ATOM   2135  CD1 TYR   126      41.716  52.281  57.964  1.00  0.00           C  
ATOM   2136  HD1 TYR   126      42.511  51.781  57.430  1.00  0.00           H  
ATOM   2137  CE1 TYR   126      41.398  51.760  59.253  1.00  0.00           C  
ATOM   2138  HE1 TYR   126      42.029  51.035  59.746  1.00  0.00           H  
ATOM   2139  CZ  TYR   126      40.305  52.304  59.886  1.00  0.00           C  
ATOM   2140  OH  TYR   126      39.887  51.903  61.122  1.00  0.00           O  
ATOM   2141  HH  TYR   126      40.642  51.489  61.548  1.00  0.00           H  
ATOM   2142  CE2 TYR   126      39.466  53.244  59.247  1.00  0.00           C  
ATOM   2143  HE2 TYR   126      38.551  53.506  59.757  1.00  0.00           H  
ATOM   2144  CD2 TYR   126      39.812  53.724  58.019  1.00  0.00           C  
ATOM   2145  HD2 TYR   126      39.250  54.497  57.516  1.00  0.00           H  
ATOM   2146  C   TYR   126      43.450  54.876  56.723  1.00  0.00           C  
ATOM   2147  O   TYR   126      43.680  55.438  57.765  1.00  0.00           O  
ATOM   2148  N   LEU   127      44.446  54.323  55.993  1.00  0.00           N  
ATOM   2149  H   LEU   127      44.236  53.935  55.085  1.00  0.00           H  
ATOM   2150  CA  LEU   127      45.861  54.268  56.402  1.00  0.00           C  
ATOM   2151  HA  LEU   127      45.928  53.797  57.383  1.00  0.00           H  
ATOM   2152  CB  LEU   127      46.639  53.455  55.350  1.00  0.00           C  
ATOM   2153  HB2 LEU   127      47.705  53.580  55.541  1.00  0.00           H  
ATOM   2154  HB3 LEU   127      46.476  53.844  54.345  1.00  0.00           H  
ATOM   2155  CG  LEU   127      46.345  51.943  55.367  1.00  0.00           C  
ATOM   2156  HG  LEU   127      45.312  51.780  55.062  1.00  0.00           H  
ATOM   2157  CD1 LEU   127      47.115  51.087  54.330  1.00  0.00           C  
ATOM   2158 HD11 LEU   127      46.935  50.030  54.526  1.00  0.00           H  
ATOM   2159 HD12 LEU   127      46.682  51.295  53.351  1.00  0.00           H  
ATOM   2160 HD13 LEU   127      48.193  51.248  54.336  1.00  0.00           H  
ATOM   2161  CD2 LEU   127      46.513  51.346  56.733  1.00  0.00           C  
ATOM   2162 HD21 LEU   127      46.632  50.270  56.604  1.00  0.00           H  
ATOM   2163 HD22 LEU   127      47.458  51.711  57.136  1.00  0.00           H  
ATOM   2164 HD23 LEU   127      45.647  51.588  57.349  1.00  0.00           H  
ATOM   2165  C   LEU   127      46.600  55.640  56.641  1.00  0.00           C  
ATOM   2166  O   LEU   127      47.585  55.684  57.356  1.00  0.00           O  
ATOM   2167  N   LYS   128      46.119  56.760  56.147  1.00  0.00           N  
ATOM   2168  H   LYS   128      45.410  56.623  55.441  1.00  0.00           H  
ATOM   2169  CA  LYS   128      46.559  58.088  56.526  1.00  0.00           C  
ATOM   2170  HA  LYS   128      47.568  58.024  56.934  1.00  0.00           H  
ATOM   2171  CB  LYS   128      46.501  59.009  55.298  1.00  0.00           C  
ATOM   2172  HB2 LYS   128      46.846  60.012  55.549  1.00  0.00           H  
ATOM   2173  HB3 LYS   128      45.459  59.193  55.038  1.00  0.00           H  
ATOM   2174  CG  LYS   128      47.323  58.562  54.072  1.00  0.00           C  
ATOM   2175  HG2 LYS   128      47.123  57.519  53.827  1.00  0.00           H  
ATOM   2176  HG3 LYS   128      48.383  58.411  54.280  1.00  0.00           H  
ATOM   2177  CD  LYS   128      47.248  59.488  52.933  1.00  0.00           C  
ATOM   2178  HD2 LYS   128      47.603  60.450  53.301  1.00  0.00           H  
ATOM   2179  HD3 LYS   128      46.205  59.528  52.617  1.00  0.00           H  
ATOM   2180  CE  LYS   128      48.245  59.051  51.863  1.00  0.00           C  
ATOM   2181  HE2 LYS   128      49.203  58.840  52.339  1.00  0.00           H  
ATOM   2182  HE3 LYS   128      48.286  59.895  51.175  1.00  0.00           H  
ATOM   2183  NZ  LYS   128      47.802  57.859  51.144  1.00  0.00           N  
ATOM   2184  HZ1 LYS   128      48.363  57.748  50.312  1.00  0.00           H  
ATOM   2185  HZ2 LYS   128      47.868  57.013  51.691  1.00  0.00           H  
ATOM   2186  HZ3 LYS   128      46.873  57.985  50.766  1.00  0.00           H  
ATOM   2187  C   LYS   128      45.863  58.699  57.731  1.00  0.00           C  
ATOM   2188  O   LYS   128      46.037  59.902  57.935  1.00  0.00           O  
ATOM   2189  N   GLN   129      45.116  57.943  58.506  1.00  0.00           N  
ATOM   2190  H   GLN   129      44.915  57.022  58.144  1.00  0.00           H  
ATOM   2191  CA  GLN   129      44.543  58.332  59.849  1.00  0.00           C  
ATOM   2192  HA  GLN   129      45.260  59.030  60.282  1.00  0.00           H  
ATOM   2193  CB  GLN   129      43.132  59.072  59.767  1.00  0.00           C  
ATOM   2194  HB2 GLN   129      42.719  59.173  60.770  1.00  0.00           H  
ATOM   2195  HB3 GLN   129      42.482  58.485  59.118  1.00  0.00           H  
ATOM   2196  CG  GLN   129      43.042  60.504  59.146  1.00  0.00           C  
ATOM   2197  HG2 GLN   129      42.008  60.801  58.968  1.00  0.00           H  
ATOM   2198  HG3 GLN   129      43.669  60.486  58.255  1.00  0.00           H  
ATOM   2199  CD  GLN   129      43.728  61.583  60.077  1.00  0.00           C  
ATOM   2200  OE1 GLN   129      44.031  61.380  61.225  1.00  0.00           O  
ATOM   2201  NE2 GLN   129      43.864  62.789  59.650  1.00  0.00           N  
ATOM   2202 HE21 GLN   129      43.732  63.031  58.679  1.00  0.00           H  
ATOM   2203 HE22 GLN   129      44.488  63.336  60.227  1.00  0.00           H  
ATOM   2204  C   GLN   129      44.477  57.177  60.807  1.00  0.00           C  
ATOM   2205  O   GLN   129      44.118  57.396  61.958  1.00  0.00           O  
ATOM   2206  N   HIP   130      44.976  55.961  60.489  1.00  0.00           N  
ATOM   2207  H   HIP   130      45.577  55.886  59.680  1.00  0.00           H  
ATOM   2208  CA  HIP   130      44.958  54.792  61.317  1.00  0.00           C  
ATOM   2209  HA  HIP   130      44.898  55.172  62.336  1.00  0.00           H  
ATOM   2210  CB  HIP   130      43.696  53.979  60.903  1.00  0.00           C  
ATOM   2211  HB2 HIP   130      43.624  53.070  61.501  1.00  0.00           H  
ATOM   2212  HB3 HIP   130      43.720  53.850  59.821  1.00  0.00           H  
ATOM   2213  CG  HIP   130      42.398  54.660  61.273  1.00  0.00           C  
ATOM   2214  ND1 HIP   130      41.969  54.804  62.591  1.00  0.00           N  
ATOM   2215  HD1 HIP   130      42.402  54.310  63.358  1.00  0.00           H  
ATOM   2216  CE1 HIP   130      40.839  55.546  62.548  1.00  0.00           C  
ATOM   2217  HE1 HIP   130      40.237  55.807  63.406  1.00  0.00           H  
ATOM   2218  NE2 HIP   130      40.550  55.867  61.220  1.00  0.00           N  
ATOM   2219  HE2 HIP   130      39.743  56.339  60.840  1.00  0.00           H  
ATOM   2220  CD2 HIP   130      41.551  55.336  60.413  1.00  0.00           C  
ATOM   2221  HD2 HIP   130      41.541  55.313  59.333  1.00  0.00           H  
ATOM   2222  C   HIP   130      46.232  54.039  61.055  1.00  0.00           C  
ATOM   2223  O   HIP   130      46.897  54.252  59.986  1.00  0.00           O  
ATOM   2224  N   LYS   131      46.553  53.120  61.952  1.00  0.00           N  
ATOM   2225  H   LYS   131      46.069  53.082  62.838  1.00  0.00           H  
ATOM   2226  CA  LYS   131      47.838  52.345  61.978  1.00  0.00           C  
ATOM   2227  HA  LYS   131      48.187  52.068  60.983  1.00  0.00           H  
ATOM   2228  CB  LYS   131      48.927  53.302  62.545  1.00  0.00           C  
ATOM   2229  HB2 LYS   131      48.909  53.545  63.607  1.00  0.00           H  
ATOM   2230  HB3 LYS   131      48.798  54.208  61.953  1.00  0.00           H  
ATOM   2231  CG  LYS   131      50.342  52.751  62.265  1.00  0.00           C  
ATOM   2232  HG2 LYS   131      50.478  52.654  61.187  1.00  0.00           H  
ATOM   2233  HG3 LYS   131      50.397  51.738  62.663  1.00  0.00           H  
ATOM   2234  CD  LYS   131      51.527  53.610  62.746  1.00  0.00           C  
ATOM   2235  HD2 LYS   131      51.389  54.648  62.441  1.00  0.00           H  
ATOM   2236  HD3 LYS   131      52.451  53.180  62.360  1.00  0.00           H  
ATOM   2237  CE  LYS   131      51.605  53.595  64.299  1.00  0.00           C  
ATOM   2238  HE2 LYS   131      51.660  52.595  64.730  1.00  0.00           H  
ATOM   2239  HE3 LYS   131      50.678  54.080  64.604  1.00  0.00           H  
ATOM   2240  NZ  LYS   131      52.638  54.540  64.689  1.00  0.00           N  
ATOM   2241  HZ1 LYS   131      52.718  54.566  65.696  1.00  0.00           H  
ATOM   2242  HZ2 LYS   131      53.514  54.145  64.377  1.00  0.00           H  
ATOM   2243  HZ3 LYS   131      52.551  55.488  64.351  1.00  0.00           H  
ATOM   2244  C   LYS   131      47.666  51.136  62.882  1.00  0.00           C  
ATOM   2245  O   LYS   131      46.962  51.314  63.843  1.00  0.00           O  
ATOM   2246  N   LEU   132      48.233  50.011  62.521  1.00  0.00           N  
ATOM   2247  H   LEU   132      48.722  49.974  61.638  1.00  0.00           H  
ATOM   2248  CA  LEU   132      47.885  48.657  63.082  1.00  0.00           C  
ATOM   2249  HA  LEU   132      48.464  47.956  62.480  1.00  0.00           H  
ATOM   2250  CB  LEU   132      48.221  48.402  64.624  1.00  0.00           C  
ATOM   2251  HB2 LEU   132      48.255  47.313  64.658  1.00  0.00           H  
ATOM   2252  HB3 LEU   132      47.375  48.713  65.237  1.00  0.00           H  
ATOM   2253  CG  LEU   132      49.465  48.929  65.216  1.00  0.00           C  
ATOM   2254  HG  LEU   132      49.504  50.008  65.068  1.00  0.00           H  
ATOM   2255  CD1 LEU   132      49.608  48.500  66.682  1.00  0.00           C  
ATOM   2256 HD11 LEU   132      50.462  48.950  67.189  1.00  0.00           H  
ATOM   2257 HD12 LEU   132      48.678  48.662  67.227  1.00  0.00           H  
ATOM   2258 HD13 LEU   132      49.636  47.414  66.778  1.00  0.00           H  
ATOM   2259  CD2 LEU   132      50.664  48.259  64.495  1.00  0.00           C  
ATOM   2260 HD21 LEU   132      50.690  48.620  63.467  1.00  0.00           H  
ATOM   2261 HD22 LEU   132      51.602  48.380  65.037  1.00  0.00           H  
ATOM   2262 HD23 LEU   132      50.579  47.174  64.549  1.00  0.00           H  
ATOM   2263  C   LEU   132      46.443  48.174  62.743  1.00  0.00           C  
ATOM   2264  O   LEU   132      45.527  49.011  62.575  1.00  0.00           O  
ATOM   2265  N   MET   133      46.214  46.916  62.948  1.00  0.00           N  
ATOM   2266  H   MET   133      46.981  46.275  63.096  1.00  0.00           H  
ATOM   2267  CA  MET   133      44.932  46.249  63.020  1.00  0.00           C  
ATOM   2268  HA  MET   133      44.207  47.030  63.250  1.00  0.00           H  
ATOM   2269  CB  MET   133      44.443  45.647  61.691  1.00  0.00           C  
ATOM   2270  HB2 MET   133      44.592  46.468  60.989  1.00  0.00           H  
ATOM   2271  HB3 MET   133      43.369  45.465  61.723  1.00  0.00           H  
ATOM   2272  CG  MET   133      45.245  44.439  61.186  1.00  0.00           C  
ATOM   2273  HG2 MET   133      44.996  43.681  61.929  1.00  0.00           H  
ATOM   2274  HG3 MET   133      46.307  44.636  61.040  1.00  0.00           H  
ATOM   2275  SD  MET   133      44.591  43.814  59.575  1.00  0.00           S  
ATOM   2276  CE  MET   133      45.641  42.404  59.325  1.00  0.00           C  
ATOM   2277  HE1 MET   133      46.082  42.166  60.294  1.00  0.00           H  
ATOM   2278  HE2 MET   133      45.113  41.557  58.888  1.00  0.00           H  
ATOM   2279  HE3 MET   133      46.469  42.721  58.691  1.00  0.00           H  
ATOM   2280  C   MET   133      44.902  45.253  64.147  1.00  0.00           C  
ATOM   2281  O   MET   133      45.922  44.831  64.636  1.00  0.00           O  
ATOM   2282  N   SER   134      43.721  44.902  64.540  1.00  0.00           N  
ATOM   2283  H   SER   134      42.989  45.369  64.024  1.00  0.00           H  
ATOM   2284  CA  SER   134      43.289  43.821  65.462  1.00  0.00           C  
ATOM   2285  HA  SER   134      43.996  43.575  66.255  1.00  0.00           H  
ATOM   2286  CB  SER   134      42.041  44.282  66.224  1.00  0.00           C  
ATOM   2287  HB2 SER   134      42.208  45.244  66.709  1.00  0.00           H  
ATOM   2288  HB3 SER   134      41.911  43.627  67.086  1.00  0.00           H  
ATOM   2289  OG  SER   134      40.883  44.347  65.426  1.00  0.00           O  
ATOM   2290  HG  SER   134      40.867  45.150  64.900  1.00  0.00           H  
ATOM   2291  C   SER   134      43.011  42.566  64.735  1.00  0.00           C  
ATOM   2292  O   SER   134      42.975  42.620  63.501  1.00  0.00           O  
ATOM   2293  N   GLU   135      42.692  41.476  65.455  1.00  0.00           N  
ATOM   2294  H   GLU   135      42.801  41.506  66.459  1.00  0.00           H  
ATOM   2295  CA  GLU   135      42.450  40.153  64.785  1.00  0.00           C  
ATOM   2296  HA  GLU   135      43.286  40.104  64.088  1.00  0.00           H  
ATOM   2297  CB  GLU   135      42.480  39.058  65.786  1.00  0.00           C  
ATOM   2298  HB2 GLU   135      42.133  38.094  65.415  1.00  0.00           H  
ATOM   2299  HB3 GLU   135      41.782  39.246  66.602  1.00  0.00           H  
ATOM   2300  CG  GLU   135      43.868  38.950  66.403  1.00  0.00           C  
ATOM   2301  HG2 GLU   135      44.157  39.913  66.823  1.00  0.00           H  
ATOM   2302  HG3 GLU   135      44.578  38.634  65.638  1.00  0.00           H  
ATOM   2303  CD  GLU   135      44.023  38.002  67.628  1.00  0.00           C  
ATOM   2304  OE1 GLU   135      43.201  37.051  67.750  1.00  0.00           O  
ATOM   2305  OE2 GLU   135      44.926  38.205  68.447  1.00  0.00           O  
ATOM   2306  C   GLU   135      41.049  40.206  64.147  1.00  0.00           C  
ATOM   2307  O   GLU   135      40.970  39.723  63.040  1.00  0.00           O  
ATOM   2308  N   LYN   136      39.996  40.764  64.662  1.00  0.00           N  
ATOM   2309  H   LYN   136      40.112  41.195  65.568  1.00  0.00           H  
ATOM   2310  CA  LYN   136      38.645  40.914  63.965  1.00  0.00           C  
ATOM   2311  HA  LYN   136      38.198  39.950  63.724  1.00  0.00           H  
ATOM   2312  CB  LYN   136      37.621  41.702  64.869  1.00  0.00           C  
ATOM   2313  HB2 LYN   136      37.639  41.396  65.915  1.00  0.00           H  
ATOM   2314  HB3 LYN   136      37.874  42.760  64.800  1.00  0.00           H  
ATOM   2315  CG  LYN   136      36.230  41.536  64.261  1.00  0.00           C  
ATOM   2316  HG2 LYN   136      36.143  42.198  63.400  1.00  0.00           H  
ATOM   2317  HG3 LYN   136      36.118  40.511  63.907  1.00  0.00           H  
ATOM   2318  CD  LYN   136      35.068  41.844  65.272  1.00  0.00           C  
ATOM   2319  HD2 LYN   136      34.121  41.695  64.752  1.00  0.00           H  
ATOM   2320  HD3 LYN   136      35.173  41.052  66.013  1.00  0.00           H  
ATOM   2321  CE  LYN   136      35.154  43.254  65.893  1.00  0.00           C  
ATOM   2322  HE2 LYN   136      36.161  43.364  66.295  1.00  0.00           H  
ATOM   2323  HE3 LYN   136      34.889  44.079  65.231  1.00  0.00           H  
ATOM   2324  NZ  LYN   136      34.289  43.264  67.054  1.00  0.00           N  
ATOM   2325  HZ2 LYN   136      34.538  43.928  67.773  1.00  0.00           H  
ATOM   2326  HZ3 LYN   136      33.380  43.626  66.806  1.00  0.00           H  
ATOM   2327  C   LYN   136      38.723  41.541  62.598  1.00  0.00           C  
ATOM   2328  O   LYN   136      38.156  40.910  61.653  1.00  0.00           O  
ATOM   2329  N   GLU   137      39.380  42.672  62.555  1.00  0.00           N  
ATOM   2330  H   GLU   137      39.806  42.944  63.430  1.00  0.00           H  
ATOM   2331  CA  GLU   137      39.775  43.313  61.281  1.00  0.00           C  
ATOM   2332  HA  GLU   137      38.926  43.605  60.663  1.00  0.00           H  
ATOM   2333  CB  GLU   137      40.659  44.586  61.552  1.00  0.00           C  
ATOM   2334  HB2 GLU   137      41.139  44.833  60.605  1.00  0.00           H  
ATOM   2335  HB3 GLU   137      41.310  44.391  62.404  1.00  0.00           H  
ATOM   2336  CG  GLU   137      39.800  45.809  61.989  1.00  0.00           C  
ATOM   2337  HG2 GLU   137      38.966  45.376  62.542  1.00  0.00           H  
ATOM   2338  HG3 GLU   137      39.411  46.360  61.132  1.00  0.00           H  
ATOM   2339  CD  GLU   137      40.504  46.834  62.890  1.00  0.00           C  
ATOM   2340  OE1 GLU   137      41.202  46.443  63.854  1.00  0.00           O  
ATOM   2341  OE2 GLU   137      40.396  48.058  62.570  1.00  0.00           O  
ATOM   2342  C   GLU   137      40.524  42.392  60.380  1.00  0.00           C  
ATOM   2343  O   GLU   137      40.152  42.201  59.217  1.00  0.00           O  
ATOM   2344  N   ALA   138      41.572  41.773  60.856  1.00  0.00           N  
ATOM   2345  H   ALA   138      41.789  42.041  61.806  1.00  0.00           H  
ATOM   2346  CA  ALA   138      42.438  40.878  60.183  1.00  0.00           C  
ATOM   2347  HA  ALA   138      42.922  41.353  59.330  1.00  0.00           H  
ATOM   2348  CB  ALA   138      43.584  40.421  61.092  1.00  0.00           C  
ATOM   2349  HB1 ALA   138      43.170  39.754  61.847  1.00  0.00           H  
ATOM   2350  HB2 ALA   138      44.229  39.880  60.399  1.00  0.00           H  
ATOM   2351  HB3 ALA   138      44.182  41.174  61.604  1.00  0.00           H  
ATOM   2352  C   ALA   138      41.611  39.603  59.725  1.00  0.00           C  
ATOM   2353  O   ALA   138      41.979  39.071  58.687  1.00  0.00           O  
ATOM   2354  N   ARG   139      40.559  39.138  60.364  1.00  0.00           N  
ATOM   2355  H   ARG   139      40.405  39.698  61.191  1.00  0.00           H  
ATOM   2356  CA  ARG   139      39.687  38.052  59.894  1.00  0.00           C  
ATOM   2357  HA  ARG   139      40.340  37.331  59.402  1.00  0.00           H  
ATOM   2358  CB  ARG   139      38.891  37.483  61.013  1.00  0.00           C  
ATOM   2359  HB2 ARG   139      37.945  38.016  61.104  1.00  0.00           H  
ATOM   2360  HB3 ARG   139      39.546  37.472  61.883  1.00  0.00           H  
ATOM   2361  CG  ARG   139      38.523  36.022  60.809  1.00  0.00           C  
ATOM   2362  HG2 ARG   139      39.431  35.423  60.741  1.00  0.00           H  
ATOM   2363  HG3 ARG   139      38.048  35.958  59.830  1.00  0.00           H  
ATOM   2364  CD  ARG   139      37.545  35.496  61.954  1.00  0.00           C  
ATOM   2365  HD2 ARG   139      37.231  34.466  61.784  1.00  0.00           H  
ATOM   2366  HD3 ARG   139      36.623  36.074  61.895  1.00  0.00           H  
ATOM   2367  NE  ARG   139      38.229  35.519  63.238  1.00  0.00           N  
ATOM   2368  HE  ARG   139      38.430  36.362  63.756  1.00  0.00           H  
ATOM   2369  CZ  ARG   139      38.439  34.475  64.101  1.00  0.00           C  
ATOM   2370  NH1 ARG   139      38.826  34.785  65.350  1.00  0.00           N  
ATOM   2371 HH11 ARG   139      39.057  34.111  66.066  1.00  0.00           H  
ATOM   2372 HH12 ARG   139      39.119  35.731  65.546  1.00  0.00           H  
ATOM   2373  NH2 ARG   139      38.271  33.241  63.930  1.00  0.00           N  
ATOM   2374 HH21 ARG   139      38.532  32.624  64.685  1.00  0.00           H  
ATOM   2375 HH22 ARG   139      37.961  32.855  63.049  1.00  0.00           H  
ATOM   2376  C   ARG   139      38.821  38.610  58.722  1.00  0.00           C  
ATOM   2377  O   ARG   139      38.832  38.002  57.664  1.00  0.00           O  
ATOM   2378  N   SER   140      38.121  39.734  58.954  1.00  0.00           N  
ATOM   2379  H   SER   140      38.338  40.203  59.822  1.00  0.00           H  
ATOM   2380  CA  SER   140      37.110  40.420  58.137  1.00  0.00           C  
ATOM   2381  HA  SER   140      36.326  39.695  57.918  1.00  0.00           H  
ATOM   2382  CB  SER   140      36.612  41.664  58.865  1.00  0.00           C  
ATOM   2383  HB2 SER   140      37.411  42.399  58.961  1.00  0.00           H  
ATOM   2384  HB3 SER   140      36.321  41.387  59.878  1.00  0.00           H  
ATOM   2385  OG  SER   140      35.559  42.240  58.106  1.00  0.00           O  
ATOM   2386  HG  SER   140      35.912  42.916  57.523  1.00  0.00           H  
ATOM   2387  C   SER   140      37.729  40.766  56.761  1.00  0.00           C  
ATOM   2388  O   SER   140      37.144  40.433  55.724  1.00  0.00           O  
ATOM   2389  N   ILE   141      38.991  41.289  56.735  1.00  0.00           N  
ATOM   2390  H   ILE   141      39.300  41.700  57.603  1.00  0.00           H  
ATOM   2391  CA  ILE   141      39.630  41.716  55.484  1.00  0.00           C  
ATOM   2392  HA  ILE   141      38.902  42.361  54.993  1.00  0.00           H  
ATOM   2393  CB  ILE   141      40.889  42.595  55.786  1.00  0.00           C  
ATOM   2394  HB  ILE   141      41.568  42.015  56.410  1.00  0.00           H  
ATOM   2395  CG2 ILE   141      41.693  42.794  54.537  1.00  0.00           C  
ATOM   2396 HG21 ILE   141      41.015  43.281  53.836  1.00  0.00           H  
ATOM   2397 HG22 ILE   141      42.617  43.283  54.844  1.00  0.00           H  
ATOM   2398 HG23 ILE   141      41.985  41.867  54.044  1.00  0.00           H  
ATOM   2399  CG1 ILE   141      40.508  43.976  56.306  1.00  0.00           C  
ATOM   2400 HG12 ILE   141      39.765  43.781  57.079  1.00  0.00           H  
ATOM   2401 HG13 ILE   141      39.925  44.583  55.613  1.00  0.00           H  
ATOM   2402  CD1 ILE   141      41.632  44.824  56.865  1.00  0.00           C  
ATOM   2403 HD11 ILE   141      42.152  45.222  55.993  1.00  0.00           H  
ATOM   2404 HD12 ILE   141      41.242  45.608  57.514  1.00  0.00           H  
ATOM   2405 HD13 ILE   141      42.273  44.213  57.501  1.00  0.00           H  
ATOM   2406  C   ILE   141      39.882  40.477  54.588  1.00  0.00           C  
ATOM   2407  O   ILE   141      39.340  40.419  53.540  1.00  0.00           O  
ATOM   2408  N   VAL   142      40.645  39.540  55.031  1.00  0.00           N  
ATOM   2409  H   VAL   142      41.131  39.673  55.907  1.00  0.00           H  
ATOM   2410  CA  VAL   142      41.100  38.449  54.215  1.00  0.00           C  
ATOM   2411  HA  VAL   142      41.490  38.894  53.299  1.00  0.00           H  
ATOM   2412  CB  VAL   142      42.270  37.728  54.873  1.00  0.00           C  
ATOM   2413  HB  VAL   142      42.733  37.008  54.198  1.00  0.00           H  
ATOM   2414  CG1 VAL   142      43.388  38.706  55.352  1.00  0.00           C  
ATOM   2415 HG11 VAL   142      43.821  39.311  54.555  1.00  0.00           H  
ATOM   2416 HG12 VAL   142      43.039  39.370  56.143  1.00  0.00           H  
ATOM   2417 HG13 VAL   142      44.281  38.162  55.660  1.00  0.00           H  
ATOM   2418  CG2 VAL   142      41.837  36.846  56.058  1.00  0.00           C  
ATOM   2419 HG21 VAL   142      41.151  37.387  56.710  1.00  0.00           H  
ATOM   2420 HG22 VAL   142      41.298  35.951  55.746  1.00  0.00           H  
ATOM   2421 HG23 VAL   142      42.656  36.530  56.704  1.00  0.00           H  
ATOM   2422  C   VAL   142      40.007  37.562  53.833  1.00  0.00           C  
ATOM   2423  O   VAL   142      40.117  36.934  52.738  1.00  0.00           O  
ATOM   2424  N   MET   143      38.904  37.388  54.597  1.00  0.00           N  
ATOM   2425  H   MET   143      38.932  37.939  55.443  1.00  0.00           H  
ATOM   2426  CA  MET   143      37.705  36.682  54.256  1.00  0.00           C  
ATOM   2427  HA  MET   143      37.855  35.605  54.181  1.00  0.00           H  
ATOM   2428  CB  MET   143      36.670  36.951  55.340  1.00  0.00           C  
ATOM   2429  HB2 MET   143      36.473  38.004  55.544  1.00  0.00           H  
ATOM   2430  HB3 MET   143      36.992  36.486  56.272  1.00  0.00           H  
ATOM   2431  CG  MET   143      35.229  36.396  55.099  1.00  0.00           C  
ATOM   2432  HG2 MET   143      34.721  36.318  56.060  1.00  0.00           H  
ATOM   2433  HG3 MET   143      35.218  35.418  54.619  1.00  0.00           H  
ATOM   2434  SD  MET   143      34.181  37.425  54.086  1.00  0.00           S  
ATOM   2435  CE  MET   143      33.381  36.261  53.126  1.00  0.00           C  
ATOM   2436  HE1 MET   143      33.035  36.862  52.285  1.00  0.00           H  
ATOM   2437  HE2 MET   143      34.133  35.560  52.764  1.00  0.00           H  
ATOM   2438  HE3 MET   143      32.624  35.814  53.771  1.00  0.00           H  
ATOM   2439  C   MET   143      37.178  37.197  52.901  1.00  0.00           C  
ATOM   2440  O   MET   143      36.795  36.365  52.087  1.00  0.00           O  
ATOM   2441  N   GLN   144      37.101  38.508  52.769  1.00  0.00           N  
ATOM   2442  H   GLN   144      37.441  39.136  53.484  1.00  0.00           H  
ATOM   2443  CA  GLN   144      36.448  39.067  51.551  1.00  0.00           C  
ATOM   2444  HA  GLN   144      35.541  38.548  51.239  1.00  0.00           H  
ATOM   2445  CB  GLN   144      35.980  40.499  51.832  1.00  0.00           C  
ATOM   2446  HB2 GLN   144      35.575  41.038  50.976  1.00  0.00           H  
ATOM   2447  HB3 GLN   144      36.853  41.074  52.143  1.00  0.00           H  
ATOM   2448  CG  GLN   144      34.938  40.560  52.896  1.00  0.00           C  
ATOM   2449  HG2 GLN   144      35.344  40.037  53.762  1.00  0.00           H  
ATOM   2450  HG3 GLN   144      34.035  40.044  52.570  1.00  0.00           H  
ATOM   2451  CD  GLN   144      34.564  42.012  53.223  1.00  0.00           C  
ATOM   2452  OE1 GLN   144      34.091  42.734  52.331  1.00  0.00           O  
ATOM   2453  NE2 GLN   144      35.010  42.592  54.329  1.00  0.00           N  
ATOM   2454 HE21 GLN   144      34.811  43.573  54.459  1.00  0.00           H  
ATOM   2455 HE22 GLN   144      35.407  41.996  55.042  1.00  0.00           H  
ATOM   2456  C   GLN   144      37.358  39.080  50.416  1.00  0.00           C  
ATOM   2457  O   GLN   144      36.969  38.859  49.291  1.00  0.00           O  
ATOM   2458  N   ILE   145      38.661  39.171  50.678  1.00  0.00           N  
ATOM   2459  H   ILE   145      38.991  39.285  51.626  1.00  0.00           H  
ATOM   2460  CA  ILE   145      39.639  38.976  49.574  1.00  0.00           C  
ATOM   2461  HA  ILE   145      39.242  39.595  48.770  1.00  0.00           H  
ATOM   2462  CB  ILE   145      41.032  39.513  49.967  1.00  0.00           C  
ATOM   2463  HB  ILE   145      41.199  39.130  50.973  1.00  0.00           H  
ATOM   2464  CG2 ILE   145      42.129  39.120  49.016  1.00  0.00           C  
ATOM   2465 HG21 ILE   145      41.887  39.482  48.017  1.00  0.00           H  
ATOM   2466 HG22 ILE   145      43.087  39.566  49.282  1.00  0.00           H  
ATOM   2467 HG23 ILE   145      42.277  38.040  49.042  1.00  0.00           H  
ATOM   2468  CG1 ILE   145      40.887  41.029  50.191  1.00  0.00           C  
ATOM   2469 HG12 ILE   145      40.016  41.302  50.785  1.00  0.00           H  
ATOM   2470 HG13 ILE   145      40.728  41.509  49.225  1.00  0.00           H  
ATOM   2471  CD1 ILE   145      42.127  41.598  50.976  1.00  0.00           C  
ATOM   2472 HD11 ILE   145      42.146  42.685  50.893  1.00  0.00           H  
ATOM   2473 HD12 ILE   145      42.265  41.169  51.968  1.00  0.00           H  
ATOM   2474 HD13 ILE   145      43.076  41.432  50.467  1.00  0.00           H  
ATOM   2475  C   ILE   145      39.613  37.546  49.089  1.00  0.00           C  
ATOM   2476  O   ILE   145      39.545  37.406  47.903  1.00  0.00           O  
ATOM   2477  N   VAL   146      39.454  36.523  49.999  1.00  0.00           N  
ATOM   2478  H   VAL   146      39.469  36.716  50.990  1.00  0.00           H  
ATOM   2479  CA  VAL   146      39.326  35.112  49.562  1.00  0.00           C  
ATOM   2480  HA  VAL   146      40.033  34.769  48.806  1.00  0.00           H  
ATOM   2481  CB  VAL   146      39.524  34.210  50.828  1.00  0.00           C  
ATOM   2482  HB  VAL   146      39.060  34.678  51.696  1.00  0.00           H  
ATOM   2483  CG1 VAL   146      38.878  32.760  50.775  1.00  0.00           C  
ATOM   2484 HG11 VAL   146      37.793  32.689  50.844  1.00  0.00           H  
ATOM   2485 HG12 VAL   146      39.104  32.366  49.784  1.00  0.00           H  
ATOM   2486 HG13 VAL   146      39.326  32.113  51.529  1.00  0.00           H  
ATOM   2487  CG2 VAL   146      41.048  33.969  51.038  1.00  0.00           C  
ATOM   2488 HG21 VAL   146      41.164  33.531  52.030  1.00  0.00           H  
ATOM   2489 HG22 VAL   146      41.437  33.333  50.243  1.00  0.00           H  
ATOM   2490 HG23 VAL   146      41.521  34.948  51.118  1.00  0.00           H  
ATOM   2491  C   VAL   146      38.013  34.966  48.829  1.00  0.00           C  
ATOM   2492  O   VAL   146      37.981  34.150  47.886  1.00  0.00           O  
ATOM   2493  N   ASN   147      36.970  35.820  49.202  1.00  0.00           N  
ATOM   2494  H   ASN   147      37.027  36.575  49.870  1.00  0.00           H  
ATOM   2495  CA  ASN   147      35.683  35.699  48.531  1.00  0.00           C  
ATOM   2496  HA  ASN   147      35.420  34.644  48.453  1.00  0.00           H  
ATOM   2497  CB  ASN   147      34.632  36.508  49.297  1.00  0.00           C  
ATOM   2498  HB2 ASN   147      34.969  37.542  49.365  1.00  0.00           H  
ATOM   2499  HB3 ASN   147      34.514  36.043  50.276  1.00  0.00           H  
ATOM   2500  CG  ASN   147      33.253  36.417  48.621  1.00  0.00           C  
ATOM   2501  OD1 ASN   147      32.788  37.233  47.848  1.00  0.00           O  
ATOM   2502  ND2 ASN   147      32.465  35.374  48.828  1.00  0.00           N  
ATOM   2503 HD21 ASN   147      32.806  34.583  49.356  1.00  0.00           H  
ATOM   2504 HD22 ASN   147      31.588  35.427  48.330  1.00  0.00           H  
ATOM   2505  C   ASN   147      35.695  36.186  47.076  1.00  0.00           C  
ATOM   2506  O   ASN   147      34.965  35.688  46.208  1.00  0.00           O  
ATOM   2507  N   ALA   148      36.435  37.213  46.772  1.00  0.00           N  
ATOM   2508  H   ALA   148      36.953  37.563  47.566  1.00  0.00           H  
ATOM   2509  CA  ALA   148      36.851  37.615  45.439  1.00  0.00           C  
ATOM   2510  HA  ALA   148      36.003  37.662  44.755  1.00  0.00           H  
ATOM   2511  CB  ALA   148      37.444  39.034  45.561  1.00  0.00           C  
ATOM   2512  HB1 ALA   148      38.388  38.933  46.097  1.00  0.00           H  
ATOM   2513  HB2 ALA   148      37.556  39.626  44.653  1.00  0.00           H  
ATOM   2514  HB3 ALA   148      36.752  39.588  46.195  1.00  0.00           H  
ATOM   2515  C   ALA   148      37.819  36.638  44.722  1.00  0.00           C  
ATOM   2516  O   ALA   148      37.627  36.315  43.566  1.00  0.00           O  
ATOM   2517  N   LEU   149      38.732  36.009  45.475  1.00  0.00           N  
ATOM   2518  H   LEU   149      38.940  36.366  46.397  1.00  0.00           H  
ATOM   2519  CA  LEU   149      39.690  35.034  44.815  1.00  0.00           C  
ATOM   2520  HA  LEU   149      40.151  35.406  43.901  1.00  0.00           H  
ATOM   2521  CB  LEU   149      40.838  34.703  45.715  1.00  0.00           C  
ATOM   2522  HB2 LEU   149      41.306  33.836  45.249  1.00  0.00           H  
ATOM   2523  HB3 LEU   149      40.618  34.226  46.670  1.00  0.00           H  
ATOM   2524  CG  LEU   149      41.939  35.778  45.960  1.00  0.00           C  
ATOM   2525  HG  LEU   149      41.316  36.624  46.251  1.00  0.00           H  
ATOM   2526  CD1 LEU   149      42.822  35.363  47.142  1.00  0.00           C  
ATOM   2527 HD11 LEU   149      43.370  34.445  46.928  1.00  0.00           H  
ATOM   2528 HD12 LEU   149      43.529  36.166  47.351  1.00  0.00           H  
ATOM   2529 HD13 LEU   149      42.144  35.326  47.994  1.00  0.00           H  
ATOM   2530  CD2 LEU   149      42.632  36.220  44.690  1.00  0.00           C  
ATOM   2531 HD21 LEU   149      42.074  36.933  44.084  1.00  0.00           H  
ATOM   2532 HD22 LEU   149      43.511  36.781  45.009  1.00  0.00           H  
ATOM   2533 HD23 LEU   149      42.948  35.363  44.096  1.00  0.00           H  
ATOM   2534  C   LEU   149      38.901  33.763  44.359  1.00  0.00           C  
ATOM   2535  O   LEU   149      39.267  33.152  43.366  1.00  0.00           O  
ATOM   2536  N   ARG   150      37.872  33.302  45.127  1.00  0.00           N  
ATOM   2537  H   ARG   150      37.769  33.788  46.007  1.00  0.00           H  
ATOM   2538  CA  ARG   150      37.015  32.216  44.655  1.00  0.00           C  
ATOM   2539  HA  ARG   150      37.687  31.359  44.600  1.00  0.00           H  
ATOM   2540  CB  ARG   150      35.887  31.955  45.645  1.00  0.00           C  
ATOM   2541  HB2 ARG   150      35.055  31.334  45.311  1.00  0.00           H  
ATOM   2542  HB3 ARG   150      35.412  32.916  45.842  1.00  0.00           H  
ATOM   2543  CG  ARG   150      36.403  31.444  46.985  1.00  0.00           C  
ATOM   2544  HG2 ARG   150      36.589  32.322  47.603  1.00  0.00           H  
ATOM   2545  HG3 ARG   150      37.271  30.813  46.794  1.00  0.00           H  
ATOM   2546  CD  ARG   150      35.275  30.528  47.520  1.00  0.00           C  
ATOM   2547  HD2 ARG   150      35.525  30.140  48.508  1.00  0.00           H  
ATOM   2548  HD3 ARG   150      35.327  29.644  46.884  1.00  0.00           H  
ATOM   2549  NE  ARG   150      33.957  31.213  47.573  1.00  0.00           N  
ATOM   2550  HE  ARG   150      33.915  32.048  48.139  1.00  0.00           H  
ATOM   2551  CZ  ARG   150      32.852  30.727  47.024  1.00  0.00           C  
ATOM   2552  NH1 ARG   150      31.657  31.281  47.058  1.00  0.00           N  
ATOM   2553 HH11 ARG   150      30.802  30.748  46.998  1.00  0.00           H  
ATOM   2554 HH12 ARG   150      31.654  32.278  47.220  1.00  0.00           H  
ATOM   2555  NH2 ARG   150      32.798  29.672  46.316  1.00  0.00           N  
ATOM   2556 HH21 ARG   150      31.889  29.364  46.003  1.00  0.00           H  
ATOM   2557 HH22 ARG   150      33.606  29.070  46.243  1.00  0.00           H  
ATOM   2558  C   ARG   150      36.349  32.527  43.310  1.00  0.00           C  
ATOM   2559  O   ARG   150      36.059  31.644  42.537  1.00  0.00           O  
ATOM   2560  N   TYR   151      36.078  33.779  43.046  1.00  0.00           N  
ATOM   2561  H   TYR   151      36.389  34.539  43.634  1.00  0.00           H  
ATOM   2562  CA  TYR   151      35.446  34.144  41.745  1.00  0.00           C  
ATOM   2563  HA  TYR   151      34.686  33.432  41.425  1.00  0.00           H  
ATOM   2564  CB  TYR   151      34.906  35.533  41.747  1.00  0.00           C  
ATOM   2565  HB2 TYR   151      35.641  36.172  42.237  1.00  0.00           H  
ATOM   2566  HB3 TYR   151      34.048  35.489  42.419  1.00  0.00           H  
ATOM   2567  CG  TYR   151      34.548  36.154  40.430  1.00  0.00           C  
ATOM   2568  CD1 TYR   151      33.404  35.626  39.698  1.00  0.00           C  
ATOM   2569  HD1 TYR   151      32.744  34.891  40.135  1.00  0.00           H  
ATOM   2570  CE1 TYR   151      33.290  35.889  38.371  1.00  0.00           C  
ATOM   2571  HE1 TYR   151      32.444  35.497  37.826  1.00  0.00           H  
ATOM   2572  CZ  TYR   151      34.178  36.842  37.739  1.00  0.00           C  
ATOM   2573  OH  TYR   151      33.906  37.401  36.507  1.00  0.00           O  
ATOM   2574  HH  TYR   151      33.691  36.803  35.788  1.00  0.00           H  
ATOM   2575  CE2 TYR   151      35.270  37.438  38.439  1.00  0.00           C  
ATOM   2576  HE2 TYR   151      35.995  38.059  37.934  1.00  0.00           H  
ATOM   2577  CD2 TYR   151      35.486  36.974  39.802  1.00  0.00           C  
ATOM   2578  HD2 TYR   151      36.343  37.269  40.389  1.00  0.00           H  
ATOM   2579  C   TYR   151      36.578  34.036  40.731  1.00  0.00           C  
ATOM   2580  O   TYR   151      36.315  33.366  39.714  1.00  0.00           O  
ATOM   2581  N   LEU   152      37.792  34.483  40.868  1.00  0.00           N  
ATOM   2582  H   LEU   152      37.950  35.191  41.571  1.00  0.00           H  
ATOM   2583  CA  LEU   152      38.860  34.262  39.925  1.00  0.00           C  
ATOM   2584  HA  LEU   152      38.502  34.774  39.032  1.00  0.00           H  
ATOM   2585  CB  LEU   152      40.170  35.027  40.448  1.00  0.00           C  
ATOM   2586  HB2 LEU   152      40.979  34.762  39.767  1.00  0.00           H  
ATOM   2587  HB3 LEU   152      40.307  34.803  41.506  1.00  0.00           H  
ATOM   2588  CG  LEU   152      40.022  36.557  40.361  1.00  0.00           C  
ATOM   2589  HG  LEU   152      39.212  36.896  41.007  1.00  0.00           H  
ATOM   2590  CD1 LEU   152      41.307  37.211  40.750  1.00  0.00           C  
ATOM   2591 HD11 LEU   152      41.410  37.151  41.834  1.00  0.00           H  
ATOM   2592 HD12 LEU   152      42.128  36.673  40.276  1.00  0.00           H  
ATOM   2593 HD13 LEU   152      41.283  38.284  40.561  1.00  0.00           H  
ATOM   2594  CD2 LEU   152      39.580  37.078  38.980  1.00  0.00           C  
ATOM   2595 HD21 LEU   152      40.099  36.558  38.175  1.00  0.00           H  
ATOM   2596 HD22 LEU   152      38.531  36.827  38.822  1.00  0.00           H  
ATOM   2597 HD23 LEU   152      39.620  38.167  39.014  1.00  0.00           H  
ATOM   2598  C   LEU   152      39.339  32.828  39.715  1.00  0.00           C  
ATOM   2599  O   LEU   152      40.079  32.508  38.726  1.00  0.00           O  
ATOM   2600  N   ASN   153      38.915  31.906  40.598  1.00  0.00           N  
ATOM   2601  H   ASN   153      38.541  32.263  41.466  1.00  0.00           H  
ATOM   2602  CA  ASN   153      38.935  30.455  40.449  1.00  0.00           C  
ATOM   2603  HA  ASN   153      39.612  30.295  39.610  1.00  0.00           H  
ATOM   2604  CB  ASN   153      39.473  29.865  41.763  1.00  0.00           C  
ATOM   2605  HB2 ASN   153      39.312  28.788  41.799  1.00  0.00           H  
ATOM   2606  HB3 ASN   153      38.763  30.112  42.553  1.00  0.00           H  
ATOM   2607  CG  ASN   153      40.912  30.237  41.980  1.00  0.00           C  
ATOM   2608  OD1 ASN   153      41.818  29.751  41.399  1.00  0.00           O  
ATOM   2609  ND2 ASN   153      41.197  31.237  42.803  1.00  0.00           N  
ATOM   2610 HD21 ASN   153      40.466  31.901  43.015  1.00  0.00           H  
ATOM   2611 HD22 ASN   153      42.148  31.577  42.808  1.00  0.00           H  
ATOM   2612  C   ASN   153      37.624  29.699  40.023  1.00  0.00           C  
ATOM   2613  O   ASN   153      37.617  28.495  39.996  1.00  0.00           O  
ATOM   2614  N   GLU   154      36.543  30.437  39.698  1.00  0.00           N  
ATOM   2615  H   GLU   154      36.577  31.440  39.813  1.00  0.00           H  
ATOM   2616  CA  GLU   154      35.409  29.981  38.893  1.00  0.00           C  
ATOM   2617  HA  GLU   154      35.409  28.891  38.894  1.00  0.00           H  
ATOM   2618  CB  GLU   154      34.147  30.601  39.554  1.00  0.00           C  
ATOM   2619  HB2 GLU   154      34.123  31.679  39.715  1.00  0.00           H  
ATOM   2620  HB3 GLU   154      33.922  30.122  40.507  1.00  0.00           H  
ATOM   2621  CG  GLU   154      32.952  30.589  38.651  1.00  0.00           C  
ATOM   2622  HG2 GLU   154      33.092  31.299  37.836  1.00  0.00           H  
ATOM   2623  HG3 GLU   154      32.048  30.942  39.149  1.00  0.00           H  
ATOM   2624  CD  GLU   154      32.511  29.116  38.103  1.00  0.00           C  
ATOM   2625  OE1 GLU   154      31.750  29.035  37.078  1.00  0.00           O  
ATOM   2626  OE2 GLU   154      32.914  28.071  38.769  1.00  0.00           O  
ATOM   2627  C   GLU   154      35.703  30.341  37.383  1.00  0.00           C  
ATOM   2628  O   GLU   154      35.078  29.707  36.558  1.00  0.00           O  
ATOM   2629  N   ILE   155      36.725  31.178  37.148  1.00  0.00           N  
ATOM   2630  H   ILE   155      37.101  31.691  37.933  1.00  0.00           H  
ATOM   2631  CA  ILE   155      37.195  31.440  35.792  1.00  0.00           C  
ATOM   2632  HA  ILE   155      36.308  31.616  35.185  1.00  0.00           H  
ATOM   2633  CB  ILE   155      37.899  32.821  35.777  1.00  0.00           C  
ATOM   2634  HB  ILE   155      38.790  32.913  36.397  1.00  0.00           H  
ATOM   2635  CG2 ILE   155      38.309  33.149  34.378  1.00  0.00           C  
ATOM   2636 HG21 ILE   155      38.919  34.052  34.393  1.00  0.00           H  
ATOM   2637 HG22 ILE   155      39.107  32.480  34.056  1.00  0.00           H  
ATOM   2638 HG23 ILE   155      37.520  33.302  33.641  1.00  0.00           H  
ATOM   2639  CG1 ILE   155      36.945  33.916  36.253  1.00  0.00           C  
ATOM   2640 HG12 ILE   155      36.297  33.649  37.088  1.00  0.00           H  
ATOM   2641 HG13 ILE   155      36.113  34.016  35.556  1.00  0.00           H  
ATOM   2642  CD1 ILE   155      37.589  35.329  36.467  1.00  0.00           C  
ATOM   2643 HD11 ILE   155      37.476  36.001  35.616  1.00  0.00           H  
ATOM   2644 HD12 ILE   155      37.175  35.778  37.370  1.00  0.00           H  
ATOM   2645 HD13 ILE   155      38.645  35.143  36.664  1.00  0.00           H  
ATOM   2646  C   ILE   155      38.003  30.290  35.202  1.00  0.00           C  
ATOM   2647  O   ILE   155      38.504  29.510  35.991  1.00  0.00           O  
ATOM   2648  N   LYS   156      38.040  30.084  33.851  1.00  0.00           N  
ATOM   2649  H   LYS   156      37.523  30.763  33.311  1.00  0.00           H  
ATOM   2650  CA  LYS   156      38.395  28.817  33.272  1.00  0.00           C  
ATOM   2651  HA  LYS   156      39.154  28.314  33.871  1.00  0.00           H  
ATOM   2652  CB  LYS   156      37.151  27.892  33.050  1.00  0.00           C  
ATOM   2653  HB2 LYS   156      37.568  26.986  32.611  1.00  0.00           H  
ATOM   2654  HB3 LYS   156      36.595  28.213  32.169  1.00  0.00           H  
ATOM   2655  CG  LYS   156      36.161  27.718  34.201  1.00  0.00           C  
ATOM   2656  HG2 LYS   156      35.657  28.597  34.603  1.00  0.00           H  
ATOM   2657  HG3 LYS   156      36.634  27.358  35.114  1.00  0.00           H  
ATOM   2658  CD  LYS   156      34.973  26.781  33.766  1.00  0.00           C  
ATOM   2659  HD2 LYS   156      35.335  25.769  33.584  1.00  0.00           H  
ATOM   2660  HD3 LYS   156      34.564  27.141  32.823  1.00  0.00           H  
ATOM   2661  CE  LYS   156      33.972  26.639  34.858  1.00  0.00           C  
ATOM   2662  HE2 LYS   156      34.383  26.189  35.762  1.00  0.00           H  
ATOM   2663  HE3 LYS   156      33.242  25.930  34.467  1.00  0.00           H  
ATOM   2664  NZ  LYS   156      33.346  27.931  35.145  1.00  0.00           N  
ATOM   2665  HZ1 LYS   156      32.536  27.809  35.735  1.00  0.00           H  
ATOM   2666  HZ2 LYS   156      34.067  28.514  35.545  1.00  0.00           H  
ATOM   2667  HZ3 LYS   156      33.078  28.318  34.251  1.00  0.00           H  
ATOM   2668  C   LYS   156      39.266  29.120  31.983  1.00  0.00           C  
ATOM   2669  O   LYS   156      38.642  29.529  31.018  1.00  0.00           O  
ATOM   2670  N   PRO   157      40.554  28.894  31.980  1.00  0.00           N  
ATOM   2671  CD  PRO   157      41.354  28.872  30.713  1.00  0.00           C  
ATOM   2672  HD2 PRO   157      41.455  29.845  30.232  1.00  0.00           H  
ATOM   2673  HD3 PRO   157      40.929  28.202  29.966  1.00  0.00           H  
ATOM   2674  CG  PRO   157      42.770  28.513  31.062  1.00  0.00           C  
ATOM   2675  HG2 PRO   157      42.873  27.471  30.757  1.00  0.00           H  
ATOM   2676  HG3 PRO   157      43.464  29.112  30.472  1.00  0.00           H  
ATOM   2677  CB  PRO   157      42.867  28.718  32.573  1.00  0.00           C  
ATOM   2678  HB2 PRO   157      43.439  27.921  33.047  1.00  0.00           H  
ATOM   2679  HB3 PRO   157      43.456  29.628  32.696  1.00  0.00           H  
ATOM   2680  CA  PRO   157      41.407  28.771  33.140  1.00  0.00           C  
ATOM   2681  HA  PRO   157      41.337  27.775  33.576  1.00  0.00           H  
ATOM   2682  C   PRO   157      41.224  29.890  34.147  1.00  0.00           C  
ATOM   2683  O   PRO   157      41.007  31.048  33.665  1.00  0.00           O  
ATOM   2684  N   PRO   158      41.527  29.682  35.473  1.00  0.00           N  
ATOM   2685  CD  PRO   158      41.711  28.331  36.041  1.00  0.00           C  
ATOM   2686  HD2 PRO   158      42.695  27.929  35.799  1.00  0.00           H  
ATOM   2687  HD3 PRO   158      40.994  27.632  35.610  1.00  0.00           H  
ATOM   2688  CG  PRO   158      41.677  28.562  37.524  1.00  0.00           C  
ATOM   2689  HG2 PRO   158      40.646  28.480  37.866  1.00  0.00           H  
ATOM   2690  HG3 PRO   158      42.340  27.849  38.015  1.00  0.00           H  
ATOM   2691  CB  PRO   158      42.131  30.026  37.786  1.00  0.00           C  
ATOM   2692  HB2 PRO   158      41.665  30.464  38.668  1.00  0.00           H  
ATOM   2693  HB3 PRO   158      43.208  30.178  37.859  1.00  0.00           H  
ATOM   2694  CA  PRO   158      41.649  30.749  36.528  1.00  0.00           C  
ATOM   2695  HA  PRO   158      40.649  31.175  36.618  1.00  0.00           H  
ATOM   2696  C   PRO   158      42.690  31.766  36.193  1.00  0.00           C  
ATOM   2697  O   PRO   158      43.603  31.506  35.470  1.00  0.00           O  
ATOM   2698  N   ILE   159      42.466  32.990  36.635  1.00  0.00           N  
ATOM   2699  H   ILE   159      41.679  33.169  37.242  1.00  0.00           H  
ATOM   2700  CA  ILE   159      43.345  34.105  36.474  1.00  0.00           C  
ATOM   2701  HA  ILE   159      44.050  33.817  35.694  1.00  0.00           H  
ATOM   2702  CB  ILE   159      42.602  35.387  36.021  1.00  0.00           C  
ATOM   2703  HB  ILE   159      41.739  35.565  36.663  1.00  0.00           H  
ATOM   2704  CG2 ILE   159      43.456  36.653  36.230  1.00  0.00           C  
ATOM   2705 HG21 ILE   159      42.946  37.564  35.917  1.00  0.00           H  
ATOM   2706 HG22 ILE   159      43.840  36.783  37.241  1.00  0.00           H  
ATOM   2707 HG23 ILE   159      44.372  36.651  35.639  1.00  0.00           H  
ATOM   2708  CG1 ILE   159      41.983  35.241  34.613  1.00  0.00           C  
ATOM   2709 HG12 ILE   159      41.484  34.274  34.554  1.00  0.00           H  
ATOM   2710 HG13 ILE   159      42.798  35.289  33.890  1.00  0.00           H  
ATOM   2711  CD1 ILE   159      40.933  36.356  34.188  1.00  0.00           C  
ATOM   2712 HD11 ILE   159      39.985  36.322  34.725  1.00  0.00           H  
ATOM   2713 HD12 ILE   159      41.327  37.371  34.232  1.00  0.00           H  
ATOM   2714 HD13 ILE   159      40.609  36.086  33.183  1.00  0.00           H  
ATOM   2715  C   ILE   159      44.180  34.309  37.805  1.00  0.00           C  
ATOM   2716  O   ILE   159      43.573  34.204  38.888  1.00  0.00           O  
ATOM   2717  N   ILE   160      45.503  34.390  37.814  1.00  0.00           N  
ATOM   2718  H   ILE   160      46.070  34.231  36.993  1.00  0.00           H  
ATOM   2719  CA  ILE   160      46.370  34.626  38.894  1.00  0.00           C  
ATOM   2720  HA  ILE   160      45.950  33.954  39.642  1.00  0.00           H  
ATOM   2721  CB  ILE   160      47.843  34.119  38.469  1.00  0.00           C  
ATOM   2722  HB  ILE   160      48.207  34.551  37.537  1.00  0.00           H  
ATOM   2723  CG2 ILE   160      48.989  34.412  39.529  1.00  0.00           C  
ATOM   2724 HG21 ILE   160      49.854  33.774  39.346  1.00  0.00           H  
ATOM   2725 HG22 ILE   160      49.183  35.484  39.578  1.00  0.00           H  
ATOM   2726 HG23 ILE   160      48.619  34.187  40.529  1.00  0.00           H  
ATOM   2727  CG1 ILE   160      47.783  32.600  38.244  1.00  0.00           C  
ATOM   2728 HG12 ILE   160      46.905  32.379  37.636  1.00  0.00           H  
ATOM   2729 HG13 ILE   160      47.586  32.139  39.212  1.00  0.00           H  
ATOM   2730  CD1 ILE   160      49.051  31.889  37.641  1.00  0.00           C  
ATOM   2731 HD11 ILE   160      49.436  32.433  36.779  1.00  0.00           H  
ATOM   2732 HD12 ILE   160      49.873  32.036  38.342  1.00  0.00           H  
ATOM   2733 HD13 ILE   160      49.000  30.820  37.431  1.00  0.00           H  
ATOM   2734  C   ILE   160      46.523  36.099  39.342  1.00  0.00           C  
ATOM   2735  O   ILE   160      46.969  36.942  38.544  1.00  0.00           O  
ATOM   2736  N   HIE   161      46.197  36.410  40.552  1.00  0.00           N  
ATOM   2737  H   HIE   161      45.937  35.802  41.316  1.00  0.00           H  
ATOM   2738  CA  HIE   161      46.352  37.827  40.953  1.00  0.00           C  
ATOM   2739  HA  HIE   161      46.796  38.472  40.195  1.00  0.00           H  
ATOM   2740  CB  HIE   161      44.982  38.387  41.170  1.00  0.00           C  
ATOM   2741  HB2 HIE   161      44.449  37.725  41.852  1.00  0.00           H  
ATOM   2742  HB3 HIE   161      44.423  38.462  40.237  1.00  0.00           H  
ATOM   2743  CG  HIE   161      44.900  39.757  41.723  1.00  0.00           C  
ATOM   2744  ND1 HIE   161      45.149  40.901  40.986  1.00  0.00           N  
ATOM   2745  CE1 HIE   161      44.950  41.925  41.777  1.00  0.00           C  
ATOM   2746  HE1 HIE   161      44.853  42.978  41.555  1.00  0.00           H  
ATOM   2747  NE2 HIE   161      44.633  41.504  43.001  1.00  0.00           N  
ATOM   2748  HE2 HIE   161      44.396  42.135  43.753  1.00  0.00           H  
ATOM   2749  CD2 HIE   161      44.654  40.090  43.041  1.00  0.00           C  
ATOM   2750  HD2 HIE   161      44.366  39.436  43.850  1.00  0.00           H  
ATOM   2751  C   HIE   161      47.202  37.935  42.283  1.00  0.00           C  
ATOM   2752  O   HIE   161      47.104  37.161  43.279  1.00  0.00           O  
ATOM   2753  N   TYR   162      48.103  38.916  42.309  1.00  0.00           N  
ATOM   2754  H   TYR   162      48.095  39.363  41.404  1.00  0.00           H  
ATOM   2755  CA  TYR   162      49.062  39.299  43.338  1.00  0.00           C  
ATOM   2756  HA  TYR   162      48.698  38.991  44.318  1.00  0.00           H  
ATOM   2757  CB  TYR   162      50.393  38.542  43.154  1.00  0.00           C  
ATOM   2758  HB2 TYR   162      50.227  37.476  43.312  1.00  0.00           H  
ATOM   2759  HB3 TYR   162      51.091  38.807  43.948  1.00  0.00           H  
ATOM   2760  CG  TYR   162      51.062  38.760  41.834  1.00  0.00           C  
ATOM   2761  CD1 TYR   162      51.805  39.939  41.569  1.00  0.00           C  
ATOM   2762  HD1 TYR   162      51.883  40.594  42.425  1.00  0.00           H  
ATOM   2763  CE1 TYR   162      52.377  40.269  40.333  1.00  0.00           C  
ATOM   2764  HE1 TYR   162      52.868  41.220  40.187  1.00  0.00           H  
ATOM   2765  CZ  TYR   162      52.326  39.309  39.309  1.00  0.00           C  
ATOM   2766  OH  TYR   162      52.910  39.497  38.099  1.00  0.00           O  
ATOM   2767  HH  TYR   162      53.496  40.255  38.160  1.00  0.00           H  
ATOM   2768  CE2 TYR   162      51.558  38.149  39.493  1.00  0.00           C  
ATOM   2769  HE2 TYR   162      51.518  37.308  38.817  1.00  0.00           H  
ATOM   2770  CD2 TYR   162      50.868  37.943  40.727  1.00  0.00           C  
ATOM   2771  HD2 TYR   162      50.250  37.069  40.874  1.00  0.00           H  
ATOM   2772  C   TYR   162      49.299  40.781  43.613  1.00  0.00           C  
ATOM   2773  O   TYR   162      49.820  41.091  44.645  1.00  0.00           O  
ATOM   2774  N   ASP   163      48.864  41.699  42.735  1.00  0.00           N  
ATOM   2775  H   ASP   163      48.590  41.337  41.833  1.00  0.00           H  
ATOM   2776  CA  ASP   163      48.969  43.126  42.945  1.00  0.00           C  
ATOM   2777  HA  ASP   163      50.003  43.378  43.178  1.00  0.00           H  
ATOM   2778  CB  ASP   163      48.660  43.820  41.624  1.00  0.00           C  
ATOM   2779  HB2 ASP   163      47.636  43.558  41.357  1.00  0.00           H  
ATOM   2780  HB3 ASP   163      49.352  43.446  40.869  1.00  0.00           H  
ATOM   2781  CG  ASP   163      48.807  45.297  41.712  1.00  0.00           C  
ATOM   2782  OD1 ASP   163      48.174  46.076  40.972  1.00  0.00           O  
ATOM   2783  OD2 ASP   163      49.749  45.686  42.483  1.00  0.00           O  
ATOM   2784  C   ASP   163      48.110  43.682  44.067  1.00  0.00           C  
ATOM   2785  O   ASP   163      47.153  44.416  43.895  1.00  0.00           O  
ATOM   2786  N   LEU   164      48.428  43.315  45.318  1.00  0.00           N  
ATOM   2787  H   LEU   164      49.271  42.792  45.504  1.00  0.00           H  
ATOM   2788  CA  LEU   164      47.625  43.454  46.584  1.00  0.00           C  
ATOM   2789  HA  LEU   164      46.560  43.634  46.441  1.00  0.00           H  
ATOM   2790  CB  LEU   164      47.654  42.133  47.359  1.00  0.00           C  
ATOM   2791  HB2 LEU   164      47.122  42.348  48.285  1.00  0.00           H  
ATOM   2792  HB3 LEU   164      48.638  41.870  47.747  1.00  0.00           H  
ATOM   2793  CG  LEU   164      46.870  40.980  46.722  1.00  0.00           C  
ATOM   2794  HG  LEU   164      47.181  40.877  45.682  1.00  0.00           H  
ATOM   2795  CD1 LEU   164      47.130  39.710  47.458  1.00  0.00           C  
ATOM   2796 HD11 LEU   164      48.164  39.608  47.130  1.00  0.00           H  
ATOM   2797 HD12 LEU   164      47.159  39.814  48.543  1.00  0.00           H  
ATOM   2798 HD13 LEU   164      46.564  38.895  47.007  1.00  0.00           H  
ATOM   2799  CD2 LEU   164      45.290  41.177  46.864  1.00  0.00           C  
ATOM   2800 HD21 LEU   164      45.065  41.567  47.857  1.00  0.00           H  
ATOM   2801 HD22 LEU   164      45.050  41.958  46.142  1.00  0.00           H  
ATOM   2802 HD23 LEU   164      44.740  40.264  46.635  1.00  0.00           H  
ATOM   2803  C   LEU   164      48.000  44.683  47.439  1.00  0.00           C  
ATOM   2804  O   LEU   164      47.620  44.730  48.621  1.00  0.00           O  
ATOM   2805  N   LYS   165      48.620  45.707  46.855  1.00  0.00           N  
ATOM   2806  H   LYS   165      48.804  45.557  45.873  1.00  0.00           H  
ATOM   2807  CA  LYS   165      48.799  46.977  47.492  1.00  0.00           C  
ATOM   2808  HA  LYS   165      49.288  46.789  48.448  1.00  0.00           H  
ATOM   2809  CB  LYS   165      49.810  47.669  46.634  1.00  0.00           C  
ATOM   2810  HB2 LYS   165      50.624  46.996  46.363  1.00  0.00           H  
ATOM   2811  HB3 LYS   165      50.250  48.477  47.218  1.00  0.00           H  
ATOM   2812  CG  LYS   165      49.319  48.225  45.318  1.00  0.00           C  
ATOM   2813  HG2 LYS   165      48.880  49.202  45.520  1.00  0.00           H  
ATOM   2814  HG3 LYS   165      48.563  47.577  44.874  1.00  0.00           H  
ATOM   2815  CD  LYS   165      50.347  48.500  44.199  1.00  0.00           C  
ATOM   2816  HD2 LYS   165      50.752  47.579  43.779  1.00  0.00           H  
ATOM   2817  HD3 LYS   165      51.255  48.980  44.564  1.00  0.00           H  
ATOM   2818  CE  LYS   165      49.891  49.373  42.979  1.00  0.00           C  
ATOM   2819  HE2 LYS   165      50.781  49.691  42.436  1.00  0.00           H  
ATOM   2820  HE3 LYS   165      49.313  50.177  43.435  1.00  0.00           H  
ATOM   2821  NZ  LYS   165      49.018  48.562  42.077  1.00  0.00           N  
ATOM   2822  HZ1 LYS   165      49.264  47.582  42.058  1.00  0.00           H  
ATOM   2823  HZ2 LYS   165      48.056  48.544  42.382  1.00  0.00           H  
ATOM   2824  HZ3 LYS   165      48.984  48.958  41.149  1.00  0.00           H  
ATOM   2825  C   LYS   165      47.604  47.807  47.795  1.00  0.00           C  
ATOM   2826  O   LYS   165      46.667  47.767  47.017  1.00  0.00           O  
ATOM   2827  N   PRO   166      47.541  48.624  48.908  1.00  0.00           N  
ATOM   2828  CD  PRO   166      48.586  48.747  49.889  1.00  0.00           C  
ATOM   2829  HD2 PRO   166      49.038  49.695  49.597  1.00  0.00           H  
ATOM   2830  HD3 PRO   166      49.383  48.013  50.003  1.00  0.00           H  
ATOM   2831  CG  PRO   166      47.872  49.041  51.203  1.00  0.00           C  
ATOM   2832  HG2 PRO   166      47.524  48.153  51.732  1.00  0.00           H  
ATOM   2833  HG3 PRO   166      48.491  49.563  51.932  1.00  0.00           H  
ATOM   2834  CB  PRO   166      46.691  49.893  50.688  1.00  0.00           C  
ATOM   2835  HB2 PRO   166      45.828  49.699  51.324  1.00  0.00           H  
ATOM   2836  HB3 PRO   166      46.970  50.946  50.642  1.00  0.00           H  
ATOM   2837  CA  PRO   166      46.308  49.203  49.375  1.00  0.00           C  
ATOM   2838  HA  PRO   166      45.611  48.399  49.612  1.00  0.00           H  
ATOM   2839  C   PRO   166      45.634  50.113  48.337  1.00  0.00           C  
ATOM   2840  O   PRO   166      44.446  50.575  48.514  1.00  0.00           O  
ATOM   2841  N   GLY   167      46.404  50.661  47.376  1.00  0.00           N  
ATOM   2842  H   GLY   167      47.400  50.495  47.372  1.00  0.00           H  
ATOM   2843  CA  GLY   167      45.800  51.512  46.408  1.00  0.00           C  
ATOM   2844  HA2 GLY   167      46.579  51.908  45.756  1.00  0.00           H  
ATOM   2845  HA3 GLY   167      45.370  52.390  46.889  1.00  0.00           H  
ATOM   2846  C   GLY   167      44.697  50.864  45.561  1.00  0.00           C  
ATOM   2847  O   GLY   167      43.822  51.552  44.976  1.00  0.00           O  
ATOM   2848  N   ASN   168      44.734  49.535  45.506  1.00  0.00           N  
ATOM   2849  H   ASN   168      45.468  49.048  46.001  1.00  0.00           H  
ATOM   2850  CA  ASN   168      43.791  48.730  44.681  1.00  0.00           C  
ATOM   2851  HA  ASN   168      43.337  49.312  43.878  1.00  0.00           H  
ATOM   2852  CB  ASN   168      44.411  47.437  44.186  1.00  0.00           C  
ATOM   2853  HB2 ASN   168      43.610  46.805  43.805  1.00  0.00           H  
ATOM   2854  HB3 ASN   168      44.945  46.918  44.983  1.00  0.00           H  
ATOM   2855  CG  ASN   168      45.400  47.727  43.034  1.00  0.00           C  
ATOM   2856  OD1 ASN   168      46.254  48.569  43.119  1.00  0.00           O  
ATOM   2857  ND2 ASN   168      45.490  46.871  42.058  1.00  0.00           N  
ATOM   2858 HD21 ASN   168      44.981  45.998  42.059  1.00  0.00           H  
ATOM   2859 HD22 ASN   168      46.180  47.061  41.346  1.00  0.00           H  
ATOM   2860  C   ASN   168      42.419  48.437  45.432  1.00  0.00           C  
ATOM   2861  O   ASN   168      41.587  47.627  44.910  1.00  0.00           O  
ATOM   2862  N   ILE   169      42.203  48.973  46.640  1.00  0.00           N  
ATOM   2863  H   ILE   169      42.832  49.693  46.966  1.00  0.00           H  
ATOM   2864  CA  ILE   169      41.208  48.539  47.633  1.00  0.00           C  
ATOM   2865  HA  ILE   169      40.491  47.814  47.249  1.00  0.00           H  
ATOM   2866  CB  ILE   169      41.978  47.895  48.825  1.00  0.00           C  
ATOM   2867  HB  ILE   169      42.509  48.690  49.349  1.00  0.00           H  
ATOM   2868  CG2 ILE   169      40.948  47.232  49.753  1.00  0.00           C  
ATOM   2869 HG21 ILE   169      41.505  46.832  50.601  1.00  0.00           H  
ATOM   2870 HG22 ILE   169      40.256  47.971  50.157  1.00  0.00           H  
ATOM   2871 HG23 ILE   169      40.373  46.473  49.223  1.00  0.00           H  
ATOM   2872  CG1 ILE   169      43.113  46.828  48.476  1.00  0.00           C  
ATOM   2873 HG12 ILE   169      43.625  46.455  49.363  1.00  0.00           H  
ATOM   2874 HG13 ILE   169      43.819  47.354  47.833  1.00  0.00           H  
ATOM   2875  CD1 ILE   169      42.680  45.672  47.640  1.00  0.00           C  
ATOM   2876 HD11 ILE   169      43.575  45.169  47.273  1.00  0.00           H  
ATOM   2877 HD12 ILE   169      42.102  45.033  48.306  1.00  0.00           H  
ATOM   2878 HD13 ILE   169      42.078  46.014  46.797  1.00  0.00           H  
ATOM   2879  C   ILE   169      40.297  49.710  48.063  1.00  0.00           C  
ATOM   2880  O   ILE   169      40.716  50.700  48.584  1.00  0.00           O  
ATOM   2881  N   LEU   170      38.989  49.556  47.855  1.00  0.00           N  
ATOM   2882  H   LEU   170      38.713  48.755  47.305  1.00  0.00           H  
ATOM   2883  CA  LEU   170      37.777  50.276  48.324  1.00  0.00           C  
ATOM   2884  HA  LEU   170      38.043  51.321  48.485  1.00  0.00           H  
ATOM   2885  CB  LEU   170      36.650  50.321  47.250  1.00  0.00           C  
ATOM   2886  HB2 LEU   170      36.381  49.276  47.095  1.00  0.00           H  
ATOM   2887  HB3 LEU   170      37.117  50.677  46.332  1.00  0.00           H  
ATOM   2888  CG  LEU   170      35.421  51.165  47.602  1.00  0.00           C  
ATOM   2889  HG  LEU   170      35.118  50.892  48.613  1.00  0.00           H  
ATOM   2890  CD1 LEU   170      35.737  52.680  47.557  1.00  0.00           C  
ATOM   2891 HD11 LEU   170      36.231  52.906  48.502  1.00  0.00           H  
ATOM   2892 HD12 LEU   170      36.482  52.786  46.769  1.00  0.00           H  
ATOM   2893 HD13 LEU   170      34.907  53.364  47.382  1.00  0.00           H  
ATOM   2894  CD2 LEU   170      34.401  50.917  46.542  1.00  0.00           C  
ATOM   2895 HD21 LEU   170      34.105  49.868  46.549  1.00  0.00           H  
ATOM   2896 HD22 LEU   170      33.490  51.379  46.921  1.00  0.00           H  
ATOM   2897 HD23 LEU   170      34.686  51.217  45.533  1.00  0.00           H  
ATOM   2898  C   LEU   170      37.246  49.696  49.637  1.00  0.00           C  
ATOM   2899  O   LEU   170      36.699  48.626  49.628  1.00  0.00           O  
ATOM   2900  N   LEU   171      37.485  50.450  50.719  1.00  0.00           N  
ATOM   2901  H   LEU   171      37.811  51.395  50.578  1.00  0.00           H  
ATOM   2902  CA  LEU   171      36.646  50.221  51.884  1.00  0.00           C  
ATOM   2903  HA  LEU   171      36.532  49.147  52.034  1.00  0.00           H  
ATOM   2904  CB  LEU   171      37.364  50.775  53.187  1.00  0.00           C  
ATOM   2905  HB2 LEU   171      36.825  50.435  54.071  1.00  0.00           H  
ATOM   2906  HB3 LEU   171      37.345  51.865  53.175  1.00  0.00           H  
ATOM   2907  CG  LEU   171      38.809  50.229  53.486  1.00  0.00           C  
ATOM   2908  HG  LEU   171      39.394  50.431  52.588  1.00  0.00           H  
ATOM   2909  CD1 LEU   171      39.398  51.083  54.633  1.00  0.00           C  
ATOM   2910 HD11 LEU   171      39.549  52.071  54.199  1.00  0.00           H  
ATOM   2911 HD12 LEU   171      38.727  51.211  55.482  1.00  0.00           H  
ATOM   2912 HD13 LEU   171      40.285  50.598  55.043  1.00  0.00           H  
ATOM   2913  CD2 LEU   171      38.867  48.775  53.738  1.00  0.00           C  
ATOM   2914 HD21 LEU   171      38.784  48.279  52.772  1.00  0.00           H  
ATOM   2915 HD22 LEU   171      39.828  48.365  54.051  1.00  0.00           H  
ATOM   2916 HD23 LEU   171      37.981  48.398  54.249  1.00  0.00           H  
ATOM   2917  C   LEU   171      35.251  50.892  51.733  1.00  0.00           C  
ATOM   2918  O   LEU   171      35.065  52.094  51.885  1.00  0.00           O  
ATOM   2919  N   VAL   172      34.289  50.034  51.435  1.00  0.00           N  
ATOM   2920  H   VAL   172      34.492  49.044  51.426  1.00  0.00           H  
ATOM   2921  CA  VAL   172      32.957  50.375  51.067  1.00  0.00           C  
ATOM   2922  HA  VAL   172      33.013  51.139  50.292  1.00  0.00           H  
ATOM   2923  CB  VAL   172      32.317  49.131  50.421  1.00  0.00           C  
ATOM   2924  HB  VAL   172      32.525  48.299  51.093  1.00  0.00           H  
ATOM   2925  CG1 VAL   172      30.821  49.228  50.187  1.00  0.00           C  
ATOM   2926 HG11 VAL   172      30.548  50.120  49.624  1.00  0.00           H  
ATOM   2927 HG12 VAL   172      30.527  48.402  49.540  1.00  0.00           H  
ATOM   2928 HG13 VAL   172      30.290  49.211  51.139  1.00  0.00           H  
ATOM   2929  CG2 VAL   172      33.015  48.831  49.099  1.00  0.00           C  
ATOM   2930 HG21 VAL   172      34.101  48.755  49.154  1.00  0.00           H  
ATOM   2931 HG22 VAL   172      32.713  47.886  48.647  1.00  0.00           H  
ATOM   2932 HG23 VAL   172      32.724  49.625  48.411  1.00  0.00           H  
ATOM   2933  C   VAL   172      32.214  50.917  52.294  1.00  0.00           C  
ATOM   2934  O   VAL   172      31.570  51.929  52.180  1.00  0.00           O  
ATOM   2935  N   ASP   173      32.348  50.385  53.458  1.00  0.00           N  
ATOM   2936  H   ASP   173      33.050  49.666  53.562  1.00  0.00           H  
ATOM   2937  CA  ASP   173      31.908  50.979  54.707  1.00  0.00           C  
ATOM   2938  HA  ASP   173      30.985  51.509  54.471  1.00  0.00           H  
ATOM   2939  CB  ASP   173      31.486  49.842  55.671  1.00  0.00           C  
ATOM   2940  HB2 ASP   173      31.263  50.236  56.662  1.00  0.00           H  
ATOM   2941  HB3 ASP   173      32.256  49.084  55.815  1.00  0.00           H  
ATOM   2942  CG  ASP   173      30.356  48.982  55.199  1.00  0.00           C  
ATOM   2943  OD1 ASP   173      29.482  49.300  54.384  1.00  0.00           O  
ATOM   2944  OD2 ASP   173      30.287  47.834  55.674  1.00  0.00           O  
ATOM   2945  C   ASP   173      32.900  51.973  55.357  1.00  0.00           C  
ATOM   2946  O   ASP   173      32.826  52.299  56.533  1.00  0.00           O  
ATOM   2947  N   GLY   174      33.851  52.440  54.583  1.00  0.00           N  
ATOM   2948  H   GLY   174      33.927  52.124  53.627  1.00  0.00           H  
ATOM   2949  CA  GLY   174      34.871  53.399  54.896  1.00  0.00           C  
ATOM   2950  HA2 GLY   174      34.345  54.122  55.520  1.00  0.00           H  
ATOM   2951  HA3 GLY   174      35.261  53.921  54.022  1.00  0.00           H  
ATOM   2952  C   GLY   174      36.112  52.951  55.761  1.00  0.00           C  
ATOM   2953  O   GLY   174      37.027  53.735  55.906  1.00  0.00           O  
ATOM   2954  N   THR   175      36.100  51.712  56.247  1.00  0.00           N  
ATOM   2955  H   THR   175      35.494  51.037  55.805  1.00  0.00           H  
ATOM   2956  CA  THR   175      36.920  51.231  57.416  1.00  0.00           C  
ATOM   2957  HA  THR   175      37.769  51.821  57.763  1.00  0.00           H  
ATOM   2958  CB  THR   175      36.012  51.344  58.648  1.00  0.00           C  
ATOM   2959  HB  THR   175      35.633  52.361  58.755  1.00  0.00           H  
ATOM   2960  CG2 THR   175      34.878  50.305  58.637  1.00  0.00           C  
ATOM   2961 HG21 THR   175      35.233  49.279  58.538  1.00  0.00           H  
ATOM   2962 HG22 THR   175      34.292  50.461  59.542  1.00  0.00           H  
ATOM   2963 HG23 THR   175      34.079  50.561  57.941  1.00  0.00           H  
ATOM   2964  OG1 THR   175      36.797  50.995  59.776  1.00  0.00           O  
ATOM   2965  HG1 THR   175      36.280  51.105  60.577  1.00  0.00           H  
ATOM   2966  C   THR   175      37.465  49.798  57.225  1.00  0.00           C  
ATOM   2967  O   THR   175      36.821  49.070  56.503  1.00  0.00           O  
ATOM   2968  N   ALA   176      38.529  49.449  57.919  1.00  0.00           N  
ATOM   2969  H   ALA   176      38.904  50.109  58.586  1.00  0.00           H  
ATOM   2970  CA  ALA   176      39.167  48.130  57.810  1.00  0.00           C  
ATOM   2971  HA  ALA   176      39.412  47.997  56.756  1.00  0.00           H  
ATOM   2972  CB  ALA   176      40.447  48.218  58.665  1.00  0.00           C  
ATOM   2973  HB1 ALA   176      41.069  49.007  58.244  1.00  0.00           H  
ATOM   2974  HB2 ALA   176      40.231  48.458  59.706  1.00  0.00           H  
ATOM   2975  HB3 ALA   176      40.963  47.266  58.538  1.00  0.00           H  
ATOM   2976  C   ALA   176      38.294  46.960  58.332  1.00  0.00           C  
ATOM   2977  O   ALA   176      38.420  45.859  57.748  1.00  0.00           O  
ATOM   2978  N   CYS   177      37.323  47.119  59.226  1.00  0.00           N  
ATOM   2979  H   CYS   177      37.430  47.939  59.806  1.00  0.00           H  
ATOM   2980  CA  CYS   177      36.471  46.057  59.780  1.00  0.00           C  
ATOM   2981  HA  CYS   177      36.975  45.093  59.705  1.00  0.00           H  
ATOM   2982  CB  CYS   177      36.225  46.374  61.283  1.00  0.00           C  
ATOM   2983  HB2 CYS   177      35.440  47.128  61.340  1.00  0.00           H  
ATOM   2984  HB3 CYS   177      37.105  46.880  61.679  1.00  0.00           H  
ATOM   2985  SG  CYS   177      35.674  44.927  62.210  1.00  0.00           S  
ATOM   2986  HG  CYS   177      34.641  44.483  61.489  1.00  0.00           H  
ATOM   2987  C   CYS   177      35.062  45.973  59.094  1.00  0.00           C  
ATOM   2988  O   CYS   177      34.224  45.195  59.512  1.00  0.00           O  
ATOM   2989  N   GLY   178      34.814  46.731  58.039  1.00  0.00           N  
ATOM   2990  H   GLY   178      35.491  47.471  57.920  1.00  0.00           H  
ATOM   2991  CA  GLY   178      33.628  46.754  57.183  1.00  0.00           C  
ATOM   2992  HA2 GLY   178      33.255  47.774  57.090  1.00  0.00           H  
ATOM   2993  HA3 GLY   178      32.854  46.253  57.764  1.00  0.00           H  
ATOM   2994  C   GLY   178      33.698  46.005  55.828  1.00  0.00           C  
ATOM   2995  O   GLY   178      34.536  45.166  55.610  1.00  0.00           O  
ATOM   2996  N   GLU   179      32.760  46.311  54.923  1.00  0.00           N  
ATOM   2997  H   GLU   179      32.018  46.922  55.234  1.00  0.00           H  
ATOM   2998  CA  GLU   179      32.736  45.700  53.530  1.00  0.00           C  
ATOM   2999  HA  GLU   179      32.802  44.627  53.710  1.00  0.00           H  
ATOM   3000  CB  GLU   179      31.441  46.015  52.794  1.00  0.00           C  
ATOM   3001  HB2 GLU   179      31.371  47.097  52.682  1.00  0.00           H  
ATOM   3002  HB3 GLU   179      30.604  45.678  53.406  1.00  0.00           H  
ATOM   3003  CG  GLU   179      31.280  45.313  51.436  1.00  0.00           C  
ATOM   3004  HG2 GLU   179      31.978  45.684  50.685  1.00  0.00           H  
ATOM   3005  HG3 GLU   179      30.398  45.779  50.998  1.00  0.00           H  
ATOM   3006  CD  GLU   179      31.040  43.873  51.430  1.00  0.00           C  
ATOM   3007  OE1 GLU   179      31.241  43.277  50.408  1.00  0.00           O  
ATOM   3008  OE2 GLU   179      30.456  43.256  52.386  1.00  0.00           O  
ATOM   3009  C   GLU   179      33.861  46.197  52.642  1.00  0.00           C  
ATOM   3010  O   GLU   179      34.279  47.367  52.814  1.00  0.00           O  
ATOM   3011  N   ILE   180      34.316  45.385  51.699  1.00  0.00           N  
ATOM   3012  H   ILE   180      34.079  44.404  51.739  1.00  0.00           H  
ATOM   3013  CA  ILE   180      35.346  45.844  50.753  1.00  0.00           C  
ATOM   3014  HA  ILE   180      35.293  46.933  50.770  1.00  0.00           H  
ATOM   3015  CB  ILE   180      36.764  45.534  51.317  1.00  0.00           C  
ATOM   3016  HB  ILE   180      37.458  46.158  50.754  1.00  0.00           H  
ATOM   3017  CG2 ILE   180      36.902  45.924  52.814  1.00  0.00           C  
ATOM   3018 HG21 ILE   180      36.212  45.353  53.436  1.00  0.00           H  
ATOM   3019 HG22 ILE   180      37.892  45.759  53.240  1.00  0.00           H  
ATOM   3020 HG23 ILE   180      36.660  46.973  52.980  1.00  0.00           H  
ATOM   3021  CG1 ILE   180      37.266  44.098  51.088  1.00  0.00           C  
ATOM   3022 HG12 ILE   180      37.321  43.907  50.017  1.00  0.00           H  
ATOM   3023 HG13 ILE   180      36.586  43.364  51.520  1.00  0.00           H  
ATOM   3024  CD1 ILE   180      38.636  43.843  51.617  1.00  0.00           C  
ATOM   3025 HD11 ILE   180      38.489  43.755  52.694  1.00  0.00           H  
ATOM   3026 HD12 ILE   180      38.976  42.862  51.286  1.00  0.00           H  
ATOM   3027 HD13 ILE   180      39.323  44.614  51.268  1.00  0.00           H  
ATOM   3028  C   ILE   180      35.085  45.514  49.347  1.00  0.00           C  
ATOM   3029  O   ILE   180      34.316  44.623  49.044  1.00  0.00           O  
ATOM   3030  N   LYS   181      35.799  46.127  48.452  1.00  0.00           N  
ATOM   3031  H   LYS   181      36.431  46.824  48.819  1.00  0.00           H  
ATOM   3032  CA  LYS   181      35.789  45.994  46.993  1.00  0.00           C  
ATOM   3033  HA  LYS   181      35.519  44.965  46.759  1.00  0.00           H  
ATOM   3034  CB  LYS   181      34.714  46.823  46.350  1.00  0.00           C  
ATOM   3035  HB2 LYS   181      35.075  47.603  45.679  1.00  0.00           H  
ATOM   3036  HB3 LYS   181      34.148  47.339  47.126  1.00  0.00           H  
ATOM   3037  CG  LYS   181      33.649  45.968  45.645  1.00  0.00           C  
ATOM   3038  HG2 LYS   181      33.263  45.247  46.366  1.00  0.00           H  
ATOM   3039  HG3 LYS   181      34.016  45.448  44.761  1.00  0.00           H  
ATOM   3040  CD  LYS   181      32.447  46.769  45.047  1.00  0.00           C  
ATOM   3041  HD2 LYS   181      32.908  47.405  44.291  1.00  0.00           H  
ATOM   3042  HD3 LYS   181      32.109  47.436  45.840  1.00  0.00           H  
ATOM   3043  CE  LYS   181      31.303  45.914  44.508  1.00  0.00           C  
ATOM   3044  HE2 LYS   181      31.017  45.079  45.147  1.00  0.00           H  
ATOM   3045  HE3 LYS   181      31.535  45.474  43.538  1.00  0.00           H  
ATOM   3046  NZ  LYS   181      30.098  46.768  44.244  1.00  0.00           N  
ATOM   3047  HZ1 LYS   181      30.002  47.297  45.099  1.00  0.00           H  
ATOM   3048  HZ2 LYS   181      30.113  47.316  43.395  1.00  0.00           H  
ATOM   3049  HZ3 LYS   181      29.385  46.072  44.081  1.00  0.00           H  
ATOM   3050  C   LYS   181      37.194  46.221  46.450  1.00  0.00           C  
ATOM   3051  O   LYS   181      37.880  47.139  46.790  1.00  0.00           O  
ATOM   3052  N   ILE   182      37.531  45.445  45.396  1.00  0.00           N  
ATOM   3053  H   ILE   182      36.829  44.791  45.081  1.00  0.00           H  
ATOM   3054  CA  ILE   182      38.892  45.509  44.696  1.00  0.00           C  
ATOM   3055  HA  ILE   182      39.557  46.172  45.249  1.00  0.00           H  
ATOM   3056  CB  ILE   182      39.474  44.065  44.465  1.00  0.00           C  
ATOM   3057  HB  ILE   182      38.957  43.471  43.712  1.00  0.00           H  
ATOM   3058  CG2 ILE   182      40.919  44.122  44.045  1.00  0.00           C  
ATOM   3059 HG21 ILE   182      41.314  43.132  43.816  1.00  0.00           H  
ATOM   3060 HG22 ILE   182      41.190  44.766  43.209  1.00  0.00           H  
ATOM   3061 HG23 ILE   182      41.461  44.595  44.864  1.00  0.00           H  
ATOM   3062  CG1 ILE   182      39.418  43.260  45.858  1.00  0.00           C  
ATOM   3063 HG12 ILE   182      38.370  43.163  46.143  1.00  0.00           H  
ATOM   3064 HG13 ILE   182      39.897  43.853  46.638  1.00  0.00           H  
ATOM   3065  CD1 ILE   182      39.948  41.881  45.802  1.00  0.00           C  
ATOM   3066 HD11 ILE   182      41.027  41.904  45.649  1.00  0.00           H  
ATOM   3067 HD12 ILE   182      39.772  41.462  46.793  1.00  0.00           H  
ATOM   3068 HD13 ILE   182      39.505  41.302  44.992  1.00  0.00           H  
ATOM   3069  C   ILE   182      38.775  46.147  43.338  1.00  0.00           C  
ATOM   3070  O   ILE   182      37.671  46.110  42.746  1.00  0.00           O  
ATOM   3071  N   THR   183      39.781  46.856  42.858  1.00  0.00           N  
ATOM   3072  H   THR   183      40.631  46.796  43.399  1.00  0.00           H  
ATOM   3073  CA  THR   183      39.713  47.730  41.671  1.00  0.00           C  
ATOM   3074  HA  THR   183      38.967  47.255  41.033  1.00  0.00           H  
ATOM   3075  CB  THR   183      39.298  49.173  42.116  1.00  0.00           C  
ATOM   3076  HB  THR   183      38.356  49.154  42.663  1.00  0.00           H  
ATOM   3077  CG2 THR   183      40.273  49.989  42.873  1.00  0.00           C  
ATOM   3078 HG21 THR   183      39.899  50.991  43.084  1.00  0.00           H  
ATOM   3079 HG22 THR   183      40.343  49.512  43.851  1.00  0.00           H  
ATOM   3080 HG23 THR   183      41.278  49.985  42.453  1.00  0.00           H  
ATOM   3081  OG1 THR   183      38.978  49.881  40.909  1.00  0.00           O  
ATOM   3082  HG1 THR   183      38.457  50.652  41.146  1.00  0.00           H  
ATOM   3083  C   THR   183      41.100  47.680  40.908  1.00  0.00           C  
ATOM   3084  O   THR   183      41.960  46.935  41.308  1.00  0.00           O  
ATOM   3085  N   ASP   184      41.331  48.560  39.970  1.00  0.00           N  
ATOM   3086  H   ASP   184      40.687  49.332  39.867  1.00  0.00           H  
ATOM   3087  CA  ASP   184      42.558  48.817  39.300  1.00  0.00           C  
ATOM   3088  HA  ASP   184      42.335  49.346  38.374  1.00  0.00           H  
ATOM   3089  CB  ASP   184      43.553  49.823  40.077  1.00  0.00           C  
ATOM   3090  HB2 ASP   184      44.531  49.827  39.595  1.00  0.00           H  
ATOM   3091  HB3 ASP   184      43.786  49.542  41.104  1.00  0.00           H  
ATOM   3092  CG  ASP   184      43.114  51.325  39.925  1.00  0.00           C  
ATOM   3093  OD1 ASP   184      42.029  51.637  39.346  1.00  0.00           O  
ATOM   3094  OD2 ASP   184      43.899  52.155  40.438  1.00  0.00           O  
ATOM   3095  C   ASP   184      43.266  47.530  38.803  1.00  0.00           C  
ATOM   3096  O   ASP   184      44.419  47.334  39.067  1.00  0.00           O  
ATOM   3097  N   PHE   185      42.488  46.609  38.246  1.00  0.00           N  
ATOM   3098  H   PHE   185      41.488  46.741  38.186  1.00  0.00           H  
ATOM   3099  CA  PHE   185      43.088  45.339  37.814  1.00  0.00           C  
ATOM   3100  HA  PHE   185      43.738  45.002  38.621  1.00  0.00           H  
ATOM   3101  CB  PHE   185      42.127  44.201  37.606  1.00  0.00           C  
ATOM   3102  HB2 PHE   185      42.761  43.495  37.069  1.00  0.00           H  
ATOM   3103  HB3 PHE   185      41.272  44.508  37.003  1.00  0.00           H  
ATOM   3104  CG  PHE   185      41.725  43.497  38.875  1.00  0.00           C  
ATOM   3105  CD1 PHE   185      40.574  44.018  39.613  1.00  0.00           C  
ATOM   3106  HD1 PHE   185      40.040  44.883  39.249  1.00  0.00           H  
ATOM   3107  CE1 PHE   185      40.149  43.257  40.724  1.00  0.00           C  
ATOM   3108  HE1 PHE   185      39.212  43.546  41.178  1.00  0.00           H  
ATOM   3109  CZ  PHE   185      40.803  42.122  41.164  1.00  0.00           C  
ATOM   3110  HZ  PHE   185      40.400  41.533  41.974  1.00  0.00           H  
ATOM   3111  CE2 PHE   185      41.972  41.746  40.511  1.00  0.00           C  
ATOM   3112  HE2 PHE   185      42.501  40.901  40.925  1.00  0.00           H  
ATOM   3113  CD2 PHE   185      42.419  42.407  39.348  1.00  0.00           C  
ATOM   3114  HD2 PHE   185      43.308  42.065  38.841  1.00  0.00           H  
ATOM   3115  C   PHE   185      44.025  45.487  36.544  1.00  0.00           C  
ATOM   3116  O   PHE   185      43.852  46.488  35.780  1.00  0.00           O  
ATOM   3117  N   GLY   186      45.065  44.633  36.353  1.00  0.00           N  
ATOM   3118  H   GLY   186      45.301  43.966  37.073  1.00  0.00           H  
ATOM   3119  CA  GLY   186      45.926  44.678  35.133  1.00  0.00           C  
ATOM   3120  HA2 GLY   186      46.349  45.675  35.011  1.00  0.00           H  
ATOM   3121  HA3 GLY   186      45.405  44.414  34.213  1.00  0.00           H  
ATOM   3122  C   GLY   186      47.163  43.794  35.271  1.00  0.00           C  
ATOM   3123  O   GLY   186      47.367  43.027  34.309  1.00  0.00           O  
ATOM   3124  N   LEU   187      47.868  43.748  36.429  1.00  0.00           N  
ATOM   3125  H   LEU   187      47.682  44.409  37.170  1.00  0.00           H  
ATOM   3126  CA  LEU   187      49.062  42.925  36.614  1.00  0.00           C  
ATOM   3127  HA  LEU   187      49.649  43.002  35.699  1.00  0.00           H  
ATOM   3128  CB  LEU   187      49.921  43.499  37.697  1.00  0.00           C  
ATOM   3129  HB2 LEU   187      49.616  43.174  38.691  1.00  0.00           H  
ATOM   3130  HB3 LEU   187      49.746  44.574  37.744  1.00  0.00           H  
ATOM   3131  CG  LEU   187      51.453  43.260  37.642  1.00  0.00           C  
ATOM   3132  HG  LEU   187      51.617  42.190  37.517  1.00  0.00           H  
ATOM   3133  CD1 LEU   187      52.075  43.858  36.406  1.00  0.00           C  
ATOM   3134 HD11 LEU   187      51.817  44.915  36.344  1.00  0.00           H  
ATOM   3135 HD12 LEU   187      53.161  43.857  36.498  1.00  0.00           H  
ATOM   3136 HD13 LEU   187      51.683  43.371  35.514  1.00  0.00           H  
ATOM   3137  CD2 LEU   187      52.033  43.844  38.919  1.00  0.00           C  
ATOM   3138 HD21 LEU   187      51.805  44.897  38.756  1.00  0.00           H  
ATOM   3139 HD22 LEU   187      51.473  43.433  39.759  1.00  0.00           H  
ATOM   3140 HD23 LEU   187      53.113  43.697  38.952  1.00  0.00           H  
ATOM   3141  C   LEU   187      48.802  41.448  36.848  1.00  0.00           C  
ATOM   3142  O   LEU   187      49.611  40.824  37.507  1.00  0.00           O  
ATOM   3143  N   SER   188      47.646  40.944  36.360  1.00  0.00           N  
ATOM   3144  H   SER   188      47.141  41.541  35.721  1.00  0.00           H  
ATOM   3145  CA  SER   188      47.193  39.593  36.724  1.00  0.00           C  
ATOM   3146  HA  SER   188      47.820  39.111  37.474  1.00  0.00           H  
ATOM   3147  CB  SER   188      45.810  39.630  37.350  1.00  0.00           C  
ATOM   3148  HB2 SER   188      45.953  39.872  38.403  1.00  0.00           H  
ATOM   3149  HB3 SER   188      45.250  38.695  37.343  1.00  0.00           H  
ATOM   3150  OG  SER   188      44.980  40.730  36.790  1.00  0.00           O  
ATOM   3151  HG  SER   188      45.337  41.515  37.211  1.00  0.00           H  
ATOM   3152  C   SER   188      47.102  38.805  35.406  1.00  0.00           C  
ATOM   3153  O   SER   188      46.900  39.416  34.290  1.00  0.00           O  
ATOM   3154  N   LYS   189      47.311  37.484  35.519  1.00  0.00           N  
ATOM   3155  H   LYS   189      47.340  37.090  36.449  1.00  0.00           H  
ATOM   3156  CA  LYS   189      47.470  36.708  34.337  1.00  0.00           C  
ATOM   3157  HA  LYS   189      47.119  37.318  33.505  1.00  0.00           H  
ATOM   3158  CB  LYS   189      48.946  36.390  34.062  1.00  0.00           C  
ATOM   3159  HB2 LYS   189      48.999  35.510  33.421  1.00  0.00           H  
ATOM   3160  HB3 LYS   189      49.345  36.087  35.030  1.00  0.00           H  
ATOM   3161  CG  LYS   189      49.785  37.560  33.469  1.00  0.00           C  
ATOM   3162  HG2 LYS   189      50.236  38.052  34.330  1.00  0.00           H  
ATOM   3163  HG3 LYS   189      49.119  38.239  32.937  1.00  0.00           H  
ATOM   3164  CD  LYS   189      50.979  37.097  32.630  1.00  0.00           C  
ATOM   3165  HD2 LYS   189      50.645  36.191  32.124  1.00  0.00           H  
ATOM   3166  HD3 LYS   189      51.793  36.870  33.318  1.00  0.00           H  
ATOM   3167  CE  LYS   189      51.297  38.171  31.596  1.00  0.00           C  
ATOM   3168  HE2 LYS   189      51.101  39.189  31.934  1.00  0.00           H  
ATOM   3169  HE3 LYS   189      50.622  37.996  30.759  1.00  0.00           H  
ATOM   3170  NZ  LYS   189      52.674  38.046  31.180  1.00  0.00           N  
ATOM   3171  HZ1 LYS   189      52.873  37.097  30.897  1.00  0.00           H  
ATOM   3172  HZ2 LYS   189      52.772  38.647  30.374  1.00  0.00           H  
ATOM   3173  HZ3 LYS   189      53.347  38.210  31.914  1.00  0.00           H  
ATOM   3174  C   LYS   189      46.734  35.380  34.327  1.00  0.00           C  
ATOM   3175  O   LYS   189      46.487  34.814  35.323  1.00  0.00           O  
ATOM   3176  N   ILE   190      46.337  34.908  33.140  1.00  0.00           N  
ATOM   3177  H   ILE   190      46.407  35.457  32.295  1.00  0.00           H  
ATOM   3178  CA  ILE   190      45.658  33.642  32.890  1.00  0.00           C  
ATOM   3179  HA  ILE   190      44.952  33.559  33.716  1.00  0.00           H  
ATOM   3180  CB  ILE   190      44.819  33.667  31.589  1.00  0.00           C  
ATOM   3181  HB  ILE   190      44.196  34.560  31.642  1.00  0.00           H  
ATOM   3182  CG2 ILE   190      45.666  33.758  30.258  1.00  0.00           C  
ATOM   3183 HG21 ILE   190      45.967  32.736  30.027  1.00  0.00           H  
ATOM   3184 HG22 ILE   190      45.058  34.163  29.450  1.00  0.00           H  
ATOM   3185 HG23 ILE   190      46.605  34.307  30.329  1.00  0.00           H  
ATOM   3186  CG1 ILE   190      43.808  32.465  31.555  1.00  0.00           C  
ATOM   3187 HG12 ILE   190      43.209  32.427  32.465  1.00  0.00           H  
ATOM   3188 HG13 ILE   190      44.385  31.541  31.512  1.00  0.00           H  
ATOM   3189  CD1 ILE   190      42.863  32.630  30.397  1.00  0.00           C  
ATOM   3190 HD11 ILE   190      42.124  31.842  30.542  1.00  0.00           H  
ATOM   3191 HD12 ILE   190      42.408  33.620  30.424  1.00  0.00           H  
ATOM   3192 HD13 ILE   190      43.308  32.628  29.402  1.00  0.00           H  
ATOM   3193  C   ILE   190      46.646  32.481  32.982  1.00  0.00           C  
ATOM   3194  O   ILE   190      47.740  32.587  32.422  1.00  0.00           O  
ATOM   3195  N   MET   191      46.288  31.384  33.710  1.00  0.00           N  
ATOM   3196  H   MET   191      45.538  31.483  34.378  1.00  0.00           H  
ATOM   3197  CA  MET   191      47.258  30.299  33.847  1.00  0.00           C  
ATOM   3198  HA  MET   191      48.272  30.684  33.963  1.00  0.00           H  
ATOM   3199  CB  MET   191      46.888  29.586  35.114  1.00  0.00           C  
ATOM   3200  HB2 MET   191      46.732  30.207  35.997  1.00  0.00           H  
ATOM   3201  HB3 MET   191      47.776  29.044  35.438  1.00  0.00           H  
ATOM   3202  CG  MET   191      45.634  28.755  35.065  1.00  0.00           C  
ATOM   3203  HG2 MET   191      45.582  28.209  34.123  1.00  0.00           H  
ATOM   3204  HG3 MET   191      44.786  29.438  35.101  1.00  0.00           H  
ATOM   3205  SD  MET   191      45.384  27.737  36.547  1.00  0.00           S  
ATOM   3206  CE  MET   191      46.864  26.698  36.600  1.00  0.00           C  
ATOM   3207  HE1 MET   191      46.757  25.950  35.814  1.00  0.00           H  
ATOM   3208  HE2 MET   191      47.796  27.251  36.482  1.00  0.00           H  
ATOM   3209  HE3 MET   191      46.902  26.209  37.573  1.00  0.00           H  
ATOM   3210  C   MET   191      47.218  29.314  32.647  1.00  0.00           C  
ATOM   3211  O   MET   191      47.683  28.159  32.703  1.00  0.00           O  
ATOM   3212  N   ASP   192      46.699  29.771  31.457  1.00  0.00           N  
ATOM   3213  H   ASP   192      46.289  30.694  31.441  1.00  0.00           H  
ATOM   3214  CA  ASP   192      46.677  28.988  30.214  1.00  0.00           C  
ATOM   3215  HA  ASP   192      46.118  28.073  30.406  1.00  0.00           H  
ATOM   3216  CB  ASP   192      46.038  29.760  29.033  1.00  0.00           C  
ATOM   3217  HB2 ASP   192      46.722  30.549  28.723  1.00  0.00           H  
ATOM   3218  HB3 ASP   192      45.188  30.370  29.338  1.00  0.00           H  
ATOM   3219  CG  ASP   192      45.635  28.911  27.861  1.00  0.00           C  
ATOM   3220  OD1 ASP   192      45.245  29.400  26.743  1.00  0.00           O  
ATOM   3221  OD2 ASP   192      45.785  27.654  27.918  1.00  0.00           O  
ATOM   3222  C   ASP   192      48.085  28.531  29.811  1.00  0.00           C  
ATOM   3223  O   ASP   192      49.018  29.281  30.027  1.00  0.00           O  
ATOM   3224  N   ASP   193      48.267  27.315  29.389  1.00  0.00           N  
ATOM   3225  H   ASP   193      47.389  26.817  29.382  1.00  0.00           H  
ATOM   3226  CA  ASP   193      49.587  26.670  29.340  1.00  0.00           C  
ATOM   3227  HA  ASP   193      49.921  26.685  30.378  1.00  0.00           H  
ATOM   3228  CB  ASP   193      49.370  25.226  28.805  1.00  0.00           C  
ATOM   3229  HB2 ASP   193      50.259  24.649  29.062  1.00  0.00           H  
ATOM   3230  HB3 ASP   193      49.336  25.176  27.717  1.00  0.00           H  
ATOM   3231  CG  ASP   193      48.232  24.440  29.417  1.00  0.00           C  
ATOM   3232  OD1 ASP   193      47.587  23.628  28.738  1.00  0.00           O  
ATOM   3233  OD2 ASP   193      47.825  24.731  30.549  1.00  0.00           O  
ATOM   3234  C   ASP   193      50.657  27.283  28.493  1.00  0.00           C  
ATOM   3235  O   ASP   193      51.837  27.335  28.804  1.00  0.00           O  
ATOM   3236  N   ASP   194      50.091  27.841  27.451  1.00  0.00           N  
ATOM   3237  H   ASP   194      49.090  27.754  27.341  1.00  0.00           H  
ATOM   3238  CA  ASP   194      50.920  28.660  26.577  1.00  0.00           C  
ATOM   3239  HA  ASP   194      51.649  28.041  26.054  1.00  0.00           H  
ATOM   3240  CB  ASP   194      49.862  29.228  25.564  1.00  0.00           C  
ATOM   3241  HB2 ASP   194      49.037  29.743  26.055  1.00  0.00           H  
ATOM   3242  HB3 ASP   194      49.437  28.361  25.059  1.00  0.00           H  
ATOM   3243  CG  ASP   194      50.476  30.215  24.580  1.00  0.00           C  
ATOM   3244  OD1 ASP   194      50.131  31.408  24.681  1.00  0.00           O  
ATOM   3245  OD2 ASP   194      51.386  29.872  23.787  1.00  0.00           O  
ATOM   3246  C   ASP   194      51.629  29.799  27.239  1.00  0.00           C  
ATOM   3247  O   ASP   194      52.800  30.043  26.982  1.00  0.00           O  
ATOM   3248  N   SER   195      50.988  30.408  28.211  1.00  0.00           N  
ATOM   3249  H   SER   195      50.033  30.173  28.438  1.00  0.00           H  
ATOM   3250  CA  SER   195      51.517  31.665  28.952  1.00  0.00           C  
ATOM   3251  HA  SER   195      52.203  32.185  28.283  1.00  0.00           H  
ATOM   3252  CB  SER   195      50.373  32.706  29.072  1.00  0.00           C  
ATOM   3253  HB2 SER   195      49.467  32.316  29.534  1.00  0.00           H  
ATOM   3254  HB3 SER   195      50.098  32.802  28.022  1.00  0.00           H  
ATOM   3255  OG  SER   195      50.761  33.963  29.694  1.00  0.00           O  
ATOM   3256  HG  SER   195      50.017  34.561  29.591  1.00  0.00           H  
ATOM   3257  C   SER   195      52.143  31.334  30.351  1.00  0.00           C  
ATOM   3258  O   SER   195      53.316  31.584  30.565  1.00  0.00           O  
ATOM   3259  N   TYR   196      51.419  30.495  31.080  1.00  0.00           N  
ATOM   3260  H   TYR   196      50.434  30.396  30.881  1.00  0.00           H  
ATOM   3261  CA  TYR   196      52.059  29.899  32.315  1.00  0.00           C  
ATOM   3262  HA  TYR   196      52.340  30.680  33.021  1.00  0.00           H  
ATOM   3263  CB  TYR   196      50.999  28.981  32.968  1.00  0.00           C  
ATOM   3264  HB2 TYR   196      50.890  28.118  32.311  1.00  0.00           H  
ATOM   3265  HB3 TYR   196      49.990  29.391  32.914  1.00  0.00           H  
ATOM   3266  CG  TYR   196      51.154  28.536  34.440  1.00  0.00           C  
ATOM   3267  CD1 TYR   196      51.269  29.475  35.508  1.00  0.00           C  
ATOM   3268  HD1 TYR   196      51.170  30.523  35.267  1.00  0.00           H  
ATOM   3269  CE1 TYR   196      51.275  28.934  36.856  1.00  0.00           C  
ATOM   3270  HE1 TYR   196      51.452  29.620  37.671  1.00  0.00           H  
ATOM   3271  CZ  TYR   196      51.288  27.533  37.095  1.00  0.00           C  
ATOM   3272  OH  TYR   196      51.378  27.075  38.319  1.00  0.00           O  
ATOM   3273  HH  TYR   196      52.102  26.455  38.431  1.00  0.00           H  
ATOM   3274  CE2 TYR   196      51.323  26.650  35.977  1.00  0.00           C  
ATOM   3275  HE2 TYR   196      51.550  25.617  36.198  1.00  0.00           H  
ATOM   3276  CD2 TYR   196      51.272  27.154  34.670  1.00  0.00           C  
ATOM   3277  HD2 TYR   196      51.282  26.439  33.860  1.00  0.00           H  
ATOM   3278  C   TYR   196      53.324  29.085  32.061  1.00  0.00           C  
ATOM   3279  O   TYR   196      54.162  28.989  32.960  1.00  0.00           O  
ATOM   3280  N   GLY   197      53.451  28.460  30.922  1.00  0.00           N  
ATOM   3281  H   GLY   197      52.637  28.350  30.334  1.00  0.00           H  
ATOM   3282  CA  GLY   197      54.452  27.524  30.554  1.00  0.00           C  
ATOM   3283  HA2 GLY   197      55.398  27.967  30.866  1.00  0.00           H  
ATOM   3284  HA3 GLY   197      54.401  27.383  29.475  1.00  0.00           H  
ATOM   3285  C   GLY   197      54.342  26.190  31.190  1.00  0.00           C  
ATOM   3286  O   GLY   197      53.204  25.791  31.462  1.00  0.00           O  
ATOM   3287  N   VAL   198      55.402  25.379  31.271  1.00  0.00           N  
ATOM   3288  H   VAL   198      56.254  25.687  30.823  1.00  0.00           H  
ATOM   3289  CA  VAL   198      55.413  24.070  31.901  1.00  0.00           C  
ATOM   3290  HA  VAL   198      54.454  23.564  31.788  1.00  0.00           H  
ATOM   3291  CB  VAL   198      56.393  23.070  31.264  1.00  0.00           C  
ATOM   3292  HB  VAL   198      56.583  22.219  31.919  1.00  0.00           H  
ATOM   3293  CG1 VAL   198      55.846  22.532  29.883  1.00  0.00           C  
ATOM   3294 HG11 VAL   198      55.225  21.654  30.063  1.00  0.00           H  
ATOM   3295 HG12 VAL   198      55.259  23.303  29.383  1.00  0.00           H  
ATOM   3296 HG13 VAL   198      56.697  22.238  29.269  1.00  0.00           H  
ATOM   3297  CG2 VAL   198      57.827  23.659  30.988  1.00  0.00           C  
ATOM   3298 HG21 VAL   198      58.493  22.875  31.350  1.00  0.00           H  
ATOM   3299 HG22 VAL   198      57.992  23.810  29.922  1.00  0.00           H  
ATOM   3300 HG23 VAL   198      58.032  24.528  31.613  1.00  0.00           H  
ATOM   3301  C   VAL   198      55.471  24.072  33.476  1.00  0.00           C  
ATOM   3302  O   VAL   198      55.069  23.114  34.108  1.00  0.00           O  
ATOM   3303  N   ASP   199      55.955  25.153  34.121  1.00  0.00           N  
ATOM   3304  H   ASP   199      56.478  25.801  33.549  1.00  0.00           H  
ATOM   3305  CA  ASP   199      56.150  25.261  35.625  1.00  0.00           C  
ATOM   3306  HA  ASP   199      55.680  24.448  36.179  1.00  0.00           H  
ATOM   3307  CB  ASP   199      57.673  25.134  35.832  1.00  0.00           C  
ATOM   3308  HB2 ASP   199      57.865  25.278  36.895  1.00  0.00           H  
ATOM   3309  HB3 ASP   199      58.180  25.952  35.320  1.00  0.00           H  
ATOM   3310  CG  ASP   199      58.379  23.864  35.330  1.00  0.00           C  
ATOM   3311  OD1 ASP   199      57.977  22.720  35.642  1.00  0.00           O  
ATOM   3312  OD2 ASP   199      59.339  24.022  34.529  1.00  0.00           O  
ATOM   3313  C   ASP   199      55.745  26.580  36.230  1.00  0.00           C  
ATOM   3314  O   ASP   199      55.704  26.676  37.483  1.00  0.00           O  
ATOM   3315  N   GLY   200      55.481  27.675  35.446  1.00  0.00           N  
ATOM   3316  H   GLY   200      55.619  27.520  34.458  1.00  0.00           H  
ATOM   3317  CA  GLY   200      55.072  28.904  36.039  1.00  0.00           C  
ATOM   3318  HA2 GLY   200      55.329  29.066  37.086  1.00  0.00           H  
ATOM   3319  HA3 GLY   200      53.986  29.005  36.035  1.00  0.00           H  
ATOM   3320  C   GLY   200      55.629  30.102  35.138  1.00  0.00           C  
ATOM   3321  O   GLY   200      56.399  29.924  34.193  1.00  0.00           O  
ATOM   3322  N   MET   201      55.240  31.315  35.450  1.00  0.00           N  
ATOM   3323  H   MET   201      54.686  31.436  36.286  1.00  0.00           H  
ATOM   3324  CA  MET   201      55.653  32.598  34.771  1.00  0.00           C  
ATOM   3325  HA  MET   201      55.863  32.471  33.709  1.00  0.00           H  
ATOM   3326  CB  MET   201      54.454  33.519  34.918  1.00  0.00           C  
ATOM   3327  HB2 MET   201      54.664  34.543  34.608  1.00  0.00           H  
ATOM   3328  HB3 MET   201      54.409  33.609  36.003  1.00  0.00           H  
ATOM   3329  CG  MET   201      53.209  33.002  34.232  1.00  0.00           C  
ATOM   3330  HG2 MET   201      53.040  31.985  34.588  1.00  0.00           H  
ATOM   3331  HG3 MET   201      53.315  33.020  33.147  1.00  0.00           H  
ATOM   3332  SD  MET   201      51.847  33.979  34.753  1.00  0.00           S  
ATOM   3333  CE  MET   201      50.566  33.284  33.704  1.00  0.00           C  
ATOM   3334  HE1 MET   201      50.744  32.211  33.637  1.00  0.00           H  
ATOM   3335  HE2 MET   201      49.516  33.489  33.911  1.00  0.00           H  
ATOM   3336  HE3 MET   201      50.822  33.650  32.709  1.00  0.00           H  
ATOM   3337  C   MET   201      57.000  33.185  35.297  1.00  0.00           C  
ATOM   3338  O   MET   201      57.247  33.387  36.492  1.00  0.00           O  
ATOM   3339  N   ASP   202      57.907  33.492  34.383  1.00  0.00           N  
ATOM   3340  H   ASP   202      57.720  33.274  33.415  1.00  0.00           H  
ATOM   3341  CA  ASP   202      59.336  33.870  34.631  1.00  0.00           C  
ATOM   3342  HA  ASP   202      59.749  33.249  35.426  1.00  0.00           H  
ATOM   3343  CB  ASP   202      60.092  33.655  33.305  1.00  0.00           C  
ATOM   3344  HB2 ASP   202      59.601  34.213  32.508  1.00  0.00           H  
ATOM   3345  HB3 ASP   202      60.088  32.579  33.126  1.00  0.00           H  
ATOM   3346  CG  ASP   202      61.559  34.196  33.172  1.00  0.00           C  
ATOM   3347  OD1 ASP   202      61.957  34.162  32.016  1.00  0.00           O  
ATOM   3348  OD2 ASP   202      62.152  34.771  34.128  1.00  0.00           O  
ATOM   3349  C   ASP   202      59.533  35.338  35.073  1.00  0.00           C  
ATOM   3350  O   ASP   202      59.102  36.325  34.388  1.00  0.00           O  
ATOM   3351  N   LEU   203      60.191  35.714  36.247  1.00  0.00           N  
ATOM   3352  H   LEU   203      60.534  34.972  36.841  1.00  0.00           H  
ATOM   3353  CA  LEU   203      60.186  37.122  36.827  1.00  0.00           C  
ATOM   3354  HA  LEU   203      59.247  37.601  36.552  1.00  0.00           H  
ATOM   3355  CB  LEU   203      60.315  36.996  38.377  1.00  0.00           C  
ATOM   3356  HB2 LEU   203      60.377  38.047  38.661  1.00  0.00           H  
ATOM   3357  HB3 LEU   203      61.275  36.565  38.658  1.00  0.00           H  
ATOM   3358  CG  LEU   203      59.136  36.459  39.118  1.00  0.00           C  
ATOM   3359  HG  LEU   203      58.191  36.583  38.588  1.00  0.00           H  
ATOM   3360  CD1 LEU   203      59.421  34.990  39.329  1.00  0.00           C  
ATOM   3361 HD11 LEU   203      60.384  34.810  39.807  1.00  0.00           H  
ATOM   3362 HD12 LEU   203      58.681  34.523  39.979  1.00  0.00           H  
ATOM   3363 HD13 LEU   203      59.339  34.484  38.367  1.00  0.00           H  
ATOM   3364  CD2 LEU   203      58.997  36.962  40.552  1.00  0.00           C  
ATOM   3365 HD21 LEU   203      58.271  36.319  41.050  1.00  0.00           H  
ATOM   3366 HD22 LEU   203      59.908  36.855  41.141  1.00  0.00           H  
ATOM   3367 HD23 LEU   203      58.739  38.020  40.496  1.00  0.00           H  
ATOM   3368  C   LEU   203      61.207  37.989  36.189  1.00  0.00           C  
ATOM   3369  O   LEU   203      61.319  39.164  36.493  1.00  0.00           O  
ATOM   3370  N   THR   204      62.019  37.450  35.214  1.00  0.00           N  
ATOM   3371  H   THR   204      62.062  36.454  35.056  1.00  0.00           H  
ATOM   3372  CA  THR   204      62.957  38.220  34.424  1.00  0.00           C  
ATOM   3373  HA  THR   204      63.433  38.873  35.156  1.00  0.00           H  
ATOM   3374  CB  THR   204      63.954  37.329  33.706  1.00  0.00           C  
ATOM   3375  HB  THR   204      63.489  37.003  32.776  1.00  0.00           H  
ATOM   3376  CG2 THR   204      65.185  38.195  33.386  1.00  0.00           C  
ATOM   3377 HG21 THR   204      64.835  38.973  32.708  1.00  0.00           H  
ATOM   3378 HG22 THR   204      65.568  38.744  34.246  1.00  0.00           H  
ATOM   3379 HG23 THR   204      65.985  37.662  32.870  1.00  0.00           H  
ATOM   3380  OG1 THR   204      64.299  36.132  34.348  1.00  0.00           O  
ATOM   3381  HG1 THR   204      63.642  35.504  34.040  1.00  0.00           H  
ATOM   3382  C   THR   204      62.179  39.098  33.440  1.00  0.00           C  
ATOM   3383  O   THR   204      62.609  40.222  33.196  1.00  0.00           O  
ATOM   3384  N   SER   205      60.968  38.716  33.077  1.00  0.00           N  
ATOM   3385  H   SER   205      60.661  37.802  33.376  1.00  0.00           H  
ATOM   3386  CA  SER   205      59.978  39.514  32.425  1.00  0.00           C  
ATOM   3387  HA  SER   205      60.404  40.481  32.156  1.00  0.00           H  
ATOM   3388  CB  SER   205      59.538  38.915  31.100  1.00  0.00           C  
ATOM   3389  HB2 SER   205      60.334  39.015  30.362  1.00  0.00           H  
ATOM   3390  HB3 SER   205      58.652  39.407  30.697  1.00  0.00           H  
ATOM   3391  OG  SER   205      59.094  37.609  31.224  1.00  0.00           O  
ATOM   3392  HG  SER   205      59.857  37.028  31.238  1.00  0.00           H  
ATOM   3393  C   SER   205      58.882  39.860  33.399  1.00  0.00           C  
ATOM   3394  O   SER   205      58.649  41.024  33.697  1.00  0.00           O  
ATOM   3395  N   GLN   206      58.239  38.911  34.025  1.00  0.00           N  
ATOM   3396  H   GLN   206      58.519  37.951  33.878  1.00  0.00           H  
ATOM   3397  CA  GLN   206      57.000  39.126  34.867  1.00  0.00           C  
ATOM   3398  HA  GLN   206      56.282  39.553  34.167  1.00  0.00           H  
ATOM   3399  CB  GLN   206      56.334  37.805  35.234  1.00  0.00           C  
ATOM   3400  HB2 GLN   206      56.856  37.116  35.898  1.00  0.00           H  
ATOM   3401  HB3 GLN   206      56.224  37.302  34.273  1.00  0.00           H  
ATOM   3402  CG  GLN   206      54.928  37.847  35.845  1.00  0.00           C  
ATOM   3403  HG2 GLN   206      54.832  38.443  36.753  1.00  0.00           H  
ATOM   3404  HG3 GLN   206      54.657  36.817  36.077  1.00  0.00           H  
ATOM   3405  CD  GLN   206      53.854  38.300  34.827  1.00  0.00           C  
ATOM   3406  OE1 GLN   206      54.112  38.429  33.623  1.00  0.00           O  
ATOM   3407  NE2 GLN   206      52.758  38.787  35.313  1.00  0.00           N  
ATOM   3408 HE21 GLN   206      52.535  38.753  36.297  1.00  0.00           H  
ATOM   3409 HE22 GLN   206      52.163  39.327  34.701  1.00  0.00           H  
ATOM   3410  C   GLN   206      57.207  39.985  36.129  1.00  0.00           C  
ATOM   3411  O   GLN   206      58.078  39.676  36.977  1.00  0.00           O  
ATOM   3412  N   GLY   207      56.440  41.116  36.194  1.00  0.00           N  
ATOM   3413  H   GLY   207      55.757  41.346  35.487  1.00  0.00           H  
ATOM   3414  CA  GLY   207      56.498  42.075  37.294  1.00  0.00           C  
ATOM   3415  HA2 GLY   207      55.945  42.978  37.037  1.00  0.00           H  
ATOM   3416  HA3 GLY   207      57.533  42.406  37.386  1.00  0.00           H  
ATOM   3417  C   GLY   207      55.909  41.607  38.609  1.00  0.00           C  
ATOM   3418  O   GLY   207      54.695  41.542  38.693  1.00  0.00           O  
ATOM   3419  N   ALA   208      56.754  41.377  39.560  1.00  0.00           N  
ATOM   3420  H   ALA   208      57.742  41.559  39.450  1.00  0.00           H  
ATOM   3421  CA  ALA   208      56.337  40.793  40.930  1.00  0.00           C  
ATOM   3422  HA  ALA   208      55.806  39.857  40.754  1.00  0.00           H  
ATOM   3423  CB  ALA   208      57.659  40.578  41.648  1.00  0.00           C  
ATOM   3424  HB1 ALA   208      58.153  41.530  41.845  1.00  0.00           H  
ATOM   3425  HB2 ALA   208      57.452  40.060  42.584  1.00  0.00           H  
ATOM   3426  HB3 ALA   208      58.395  39.983  41.108  1.00  0.00           H  
ATOM   3427  C   ALA   208      55.460  41.772  41.766  1.00  0.00           C  
ATOM   3428  O   ALA   208      54.971  41.419  42.844  1.00  0.00           O  
ATOM   3429  N   GLY   209      55.452  43.027  41.400  1.00  0.00           N  
ATOM   3430  H   GLY   209      56.148  43.427  40.788  1.00  0.00           H  
ATOM   3431  CA  GLY   209      54.704  43.987  42.260  1.00  0.00           C  
ATOM   3432  HA2 GLY   209      53.709  43.583  42.451  1.00  0.00           H  
ATOM   3433  HA3 GLY   209      54.559  44.977  41.828  1.00  0.00           H  
ATOM   3434  C   GLY   209      55.381  44.168  43.583  1.00  0.00           C  
ATOM   3435  O   GLY   209      56.623  44.136  43.634  1.00  0.00           O  
ATOM   3436  N   THR   210      54.624  44.395  44.672  1.00  0.00           N  
ATOM   3437  H   THR   210      53.634  44.195  44.696  1.00  0.00           H  
ATOM   3438  CA  THR   210      55.130  44.430  46.055  1.00  0.00           C  
ATOM   3439  HA  THR   210      55.935  45.160  46.144  1.00  0.00           H  
ATOM   3440  CB  THR   210      54.061  44.891  47.029  1.00  0.00           C  
ATOM   3441  HB  THR   210      53.171  44.262  47.046  1.00  0.00           H  
ATOM   3442  CG2 THR   210      54.515  45.087  48.459  1.00  0.00           C  
ATOM   3443 HG21 THR   210      55.036  44.217  48.859  1.00  0.00           H  
ATOM   3444 HG22 THR   210      55.111  45.988  48.605  1.00  0.00           H  
ATOM   3445 HG23 THR   210      53.626  45.218  49.076  1.00  0.00           H  
ATOM   3446  OG1 THR   210      53.500  46.083  46.607  1.00  0.00           O  
ATOM   3447  HG1 THR   210      52.797  45.938  45.970  1.00  0.00           H  
ATOM   3448  C   THR   210      55.604  42.944  46.388  1.00  0.00           C  
ATOM   3449  O   THR   210      54.778  42.034  46.513  1.00  0.00           O  
ATOM   3450  N   TYR   211      56.914  42.698  46.331  1.00  0.00           N  
ATOM   3451  H   TYR   211      57.513  43.494  46.163  1.00  0.00           H  
ATOM   3452  CA  TYR   211      57.403  41.349  46.283  1.00  0.00           C  
ATOM   3453  HA  TYR   211      56.934  40.908  45.403  1.00  0.00           H  
ATOM   3454  CB  TYR   211      58.926  41.248  46.099  1.00  0.00           C  
ATOM   3455  HB2 TYR   211      59.346  41.973  45.402  1.00  0.00           H  
ATOM   3456  HB3 TYR   211      59.111  40.313  45.570  1.00  0.00           H  
ATOM   3457  CG  TYR   211      59.775  41.406  47.325  1.00  0.00           C  
ATOM   3458  CD1 TYR   211      60.299  42.663  47.683  1.00  0.00           C  
ATOM   3459  HD1 TYR   211      60.247  43.537  47.051  1.00  0.00           H  
ATOM   3460  CE1 TYR   211      61.024  42.732  48.940  1.00  0.00           C  
ATOM   3461  HE1 TYR   211      61.452  43.643  49.331  1.00  0.00           H  
ATOM   3462  CZ  TYR   211      61.285  41.618  49.679  1.00  0.00           C  
ATOM   3463  OH  TYR   211      62.001  41.667  50.869  1.00  0.00           O  
ATOM   3464  HH  TYR   211      62.225  42.594  50.983  1.00  0.00           H  
ATOM   3465  CE2 TYR   211      60.850  40.371  49.222  1.00  0.00           C  
ATOM   3466  HE2 TYR   211      61.015  39.532  49.883  1.00  0.00           H  
ATOM   3467  CD2 TYR   211      60.199  40.255  48.028  1.00  0.00           C  
ATOM   3468  HD2 TYR   211      59.855  39.273  47.740  1.00  0.00           H  
ATOM   3469  C   TYR   211      56.932  40.427  47.519  1.00  0.00           C  
ATOM   3470  O   TYR   211      56.766  39.220  47.380  1.00  0.00           O  
ATOM   3471  N   TRP   212      56.648  40.978  48.694  1.00  0.00           N  
ATOM   3472  H   TRP   212      56.865  41.962  48.769  1.00  0.00           H  
ATOM   3473  CA  TRP   212      56.301  40.232  49.921  1.00  0.00           C  
ATOM   3474  HA  TRP   212      57.160  39.584  50.096  1.00  0.00           H  
ATOM   3475  CB  TRP   212      56.131  41.191  51.075  1.00  0.00           C  
ATOM   3476  HB2 TRP   212      55.763  40.591  51.907  1.00  0.00           H  
ATOM   3477  HB3 TRP   212      55.453  41.931  50.649  1.00  0.00           H  
ATOM   3478  CG  TRP   212      57.382  41.867  51.657  1.00  0.00           C  
ATOM   3479  CD1 TRP   212      58.489  41.153  52.089  1.00  0.00           C  
ATOM   3480  HD1 TRP   212      58.538  40.074  52.085  1.00  0.00           H  
ATOM   3481  NE1 TRP   212      59.432  42.052  52.510  1.00  0.00           N  
ATOM   3482  HE1 TRP   212      60.241  41.838  53.076  1.00  0.00           H  
ATOM   3483  CE2 TRP   212      59.019  43.387  52.382  1.00  0.00           C  
ATOM   3484  CZ2 TRP   212      59.655  44.587  52.667  1.00  0.00           C  
ATOM   3485  HZ2 TRP   212      60.676  44.572  53.021  1.00  0.00           H  
ATOM   3486  CH2 TRP   212      58.966  45.771  52.391  1.00  0.00           C  
ATOM   3487  HH2 TRP   212      59.513  46.691  52.539  1.00  0.00           H  
ATOM   3488  CZ3 TRP   212      57.622  45.742  51.884  1.00  0.00           C  
ATOM   3489  HZ3 TRP   212      57.210  46.665  51.503  1.00  0.00           H  
ATOM   3490  CE3 TRP   212      56.980  44.524  51.679  1.00  0.00           C  
ATOM   3491  HE3 TRP   212      55.983  44.537  51.264  1.00  0.00           H  
ATOM   3492  CD2 TRP   212      57.670  43.301  51.853  1.00  0.00           C  
ATOM   3493  C   TRP   212      55.055  39.344  49.785  1.00  0.00           C  
ATOM   3494  O   TRP   212      55.041  38.359  50.483  1.00  0.00           O  
ATOM   3495  N   TYR   213      54.130  39.697  48.940  1.00  0.00           N  
ATOM   3496  H   TYR   213      54.281  40.594  48.502  1.00  0.00           H  
ATOM   3497  CA  TYR   213      52.973  38.913  48.596  1.00  0.00           C  
ATOM   3498  HA  TYR   213      52.614  38.610  49.580  1.00  0.00           H  
ATOM   3499  CB  TYR   213      51.877  39.754  47.951  1.00  0.00           C  
ATOM   3500  HB2 TYR   213      50.981  39.168  47.747  1.00  0.00           H  
ATOM   3501  HB3 TYR   213      52.173  40.053  46.945  1.00  0.00           H  
ATOM   3502  CG  TYR   213      51.361  40.905  48.822  1.00  0.00           C  
ATOM   3503  CD1 TYR   213      50.458  40.725  49.897  1.00  0.00           C  
ATOM   3504  HD1 TYR   213      50.070  39.744  50.130  1.00  0.00           H  
ATOM   3505  CE1 TYR   213      50.071  41.851  50.609  1.00  0.00           C  
ATOM   3506  HE1 TYR   213      49.533  41.842  51.545  1.00  0.00           H  
ATOM   3507  CZ  TYR   213      50.515  43.174  50.218  1.00  0.00           C  
ATOM   3508  OH  TYR   213      50.180  44.246  50.964  1.00  0.00           O  
ATOM   3509  HH  TYR   213      50.677  45.058  50.843  1.00  0.00           H  
ATOM   3510  CE2 TYR   213      51.338  43.363  49.086  1.00  0.00           C  
ATOM   3511  HE2 TYR   213      51.511  44.364  48.720  1.00  0.00           H  
ATOM   3512  CD2 TYR   213      51.760  42.194  48.438  1.00  0.00           C  
ATOM   3513  HD2 TYR   213      52.372  42.293  47.553  1.00  0.00           H  
ATOM   3514  C   TYR   213      53.171  37.585  47.735  1.00  0.00           C  
ATOM   3515  O   TYR   213      52.144  36.865  47.644  1.00  0.00           O  
ATOM   3516  N   LEU   214      54.380  37.285  47.311  1.00  0.00           N  
ATOM   3517  H   LEU   214      55.088  38.003  47.359  1.00  0.00           H  
ATOM   3518  CA  LEU   214      54.670  36.044  46.612  1.00  0.00           C  
ATOM   3519  HA  LEU   214      53.739  35.672  46.184  1.00  0.00           H  
ATOM   3520  CB  LEU   214      55.517  36.492  45.425  1.00  0.00           C  
ATOM   3521  HB2 LEU   214      56.135  35.690  45.022  1.00  0.00           H  
ATOM   3522  HB3 LEU   214      56.235  37.208  45.826  1.00  0.00           H  
ATOM   3523  CG  LEU   214      54.797  37.158  44.236  1.00  0.00           C  
ATOM   3524  HG  LEU   214      54.100  36.401  43.876  1.00  0.00           H  
ATOM   3525  CD1 LEU   214      54.115  38.503  44.462  1.00  0.00           C  
ATOM   3526 HD11 LEU   214      53.639  38.858  43.548  1.00  0.00           H  
ATOM   3527 HD12 LEU   214      53.340  38.404  45.222  1.00  0.00           H  
ATOM   3528 HD13 LEU   214      54.842  39.258  44.761  1.00  0.00           H  
ATOM   3529  CD2 LEU   214      55.820  37.362  43.163  1.00  0.00           C  
ATOM   3530 HD21 LEU   214      56.543  38.080  43.548  1.00  0.00           H  
ATOM   3531 HD22 LEU   214      56.384  36.481  42.856  1.00  0.00           H  
ATOM   3532 HD23 LEU   214      55.328  37.716  42.257  1.00  0.00           H  
ATOM   3533  C   LEU   214      55.381  35.016  47.530  1.00  0.00           C  
ATOM   3534  O   LEU   214      56.124  35.358  48.415  1.00  0.00           O  
ATOM   3535  N   PRO   215      55.180  33.661  47.231  1.00  0.00           N  
ATOM   3536  CD  PRO   215      54.047  33.217  46.381  1.00  0.00           C  
ATOM   3537  HD2 PRO   215      54.048  33.747  45.429  1.00  0.00           H  
ATOM   3538  HD3 PRO   215      53.112  33.451  46.890  1.00  0.00           H  
ATOM   3539  CG  PRO   215      54.228  31.710  46.191  1.00  0.00           C  
ATOM   3540  HG2 PRO   215      53.336  31.102  46.041  1.00  0.00           H  
ATOM   3541  HG3 PRO   215      54.998  31.483  45.454  1.00  0.00           H  
ATOM   3542  CB  PRO   215      54.824  31.370  47.526  1.00  0.00           C  
ATOM   3543  HB2 PRO   215      54.042  31.423  48.283  1.00  0.00           H  
ATOM   3544  HB3 PRO   215      55.383  30.437  47.591  1.00  0.00           H  
ATOM   3545  CA  PRO   215      55.748  32.523  47.924  1.00  0.00           C  
ATOM   3546  HA  PRO   215      55.668  32.806  48.973  1.00  0.00           H  
ATOM   3547  C   PRO   215      57.237  32.279  47.602  1.00  0.00           C  
ATOM   3548  O   PRO   215      57.750  32.797  46.596  1.00  0.00           O  
ATOM   3549  N   PRO   216      57.934  31.443  48.409  1.00  0.00           N  
ATOM   3550  CD  PRO   216      57.481  30.867  49.651  1.00  0.00           C  
ATOM   3551  HD2 PRO   216      56.918  29.945  49.503  1.00  0.00           H  
ATOM   3552  HD3 PRO   216      56.888  31.546  50.263  1.00  0.00           H  
ATOM   3553  CG  PRO   216      58.724  30.572  50.418  1.00  0.00           C  
ATOM   3554  HG2 PRO   216      59.021  31.524  50.857  1.00  0.00           H  
ATOM   3555  HG3 PRO   216      58.580  29.839  51.212  1.00  0.00           H  
ATOM   3556  CB  PRO   216      59.750  30.107  49.368  1.00  0.00           C  
ATOM   3557  HB2 PRO   216      60.744  30.136  49.814  1.00  0.00           H  
ATOM   3558  HB3 PRO   216      59.609  29.078  49.037  1.00  0.00           H  
ATOM   3559  CA  PRO   216      59.400  31.281  48.389  1.00  0.00           C  
ATOM   3560  HA  PRO   216      59.802  32.241  48.714  1.00  0.00           H  
ATOM   3561  C   PRO   216      59.992  30.877  47.007  1.00  0.00           C  
ATOM   3562  O   PRO   216      61.072  31.403  46.751  1.00  0.00           O  
ATOM   3563  N   GLU   217      59.315  30.016  46.251  1.00  0.00           N  
ATOM   3564  H   GLU   217      58.461  29.604  46.600  1.00  0.00           H  
ATOM   3565  CA  GLU   217      59.706  29.579  44.934  1.00  0.00           C  
ATOM   3566  HA  GLU   217      60.697  29.190  45.168  1.00  0.00           H  
ATOM   3567  CB  GLU   217      58.828  28.372  44.440  1.00  0.00           C  
ATOM   3568  HB2 GLU   217      58.956  27.575  45.172  1.00  0.00           H  
ATOM   3569  HB3 GLU   217      59.133  27.889  43.512  1.00  0.00           H  
ATOM   3570  CG  GLU   217      57.341  28.673  44.260  1.00  0.00           C  
ATOM   3571  HG2 GLU   217      57.007  27.883  43.587  1.00  0.00           H  
ATOM   3572  HG3 GLU   217      57.239  29.636  43.760  1.00  0.00           H  
ATOM   3573  CD  GLU   217      56.475  28.673  45.539  1.00  0.00           C  
ATOM   3574  OE1 GLU   217      57.041  28.514  46.636  1.00  0.00           O  
ATOM   3575  OE2 GLU   217      55.266  28.745  45.425  1.00  0.00           O  
ATOM   3576  C   GLU   217      59.908  30.676  43.899  1.00  0.00           C  
ATOM   3577  O   GLU   217      60.656  30.454  42.954  1.00  0.00           O  
ATOM   3578  N   CYS   218      59.377  31.826  44.084  1.00  0.00           N  
ATOM   3579  H   CYS   218      58.922  31.982  44.973  1.00  0.00           H  
ATOM   3580  CA  CYS   218      59.606  33.005  43.257  1.00  0.00           C  
ATOM   3581  HA  CYS   218      59.676  32.774  42.194  1.00  0.00           H  
ATOM   3582  CB  CYS   218      58.500  33.989  43.585  1.00  0.00           C  
ATOM   3583  HB2 CYS   218      58.592  34.903  42.999  1.00  0.00           H  
ATOM   3584  HB3 CYS   218      58.654  34.216  44.639  1.00  0.00           H  
ATOM   3585  SG  CYS   218      56.707  33.443  43.485  1.00  0.00           S  
ATOM   3586  HG  CYS   218      56.719  32.550  44.479  1.00  0.00           H  
ATOM   3587  C   CYS   218      61.004  33.740  43.475  1.00  0.00           C  
ATOM   3588  O   CYS   218      61.166  34.816  42.933  1.00  0.00           O  
ATOM   3589  N   PHE   219      61.912  33.244  44.315  1.00  0.00           N  
ATOM   3590  H   PHE   219      61.802  32.401  44.859  1.00  0.00           H  
ATOM   3591  CA  PHE   219      63.083  34.047  44.681  1.00  0.00           C  
ATOM   3592  HA  PHE   219      63.219  34.830  43.934  1.00  0.00           H  
ATOM   3593  CB  PHE   219      63.039  34.788  46.008  1.00  0.00           C  
ATOM   3594  HB2 PHE   219      63.887  35.463  46.124  1.00  0.00           H  
ATOM   3595  HB3 PHE   219      63.024  34.062  46.820  1.00  0.00           H  
ATOM   3596  CG  PHE   219      61.769  35.589  46.093  1.00  0.00           C  
ATOM   3597  CD1 PHE   219      61.697  36.817  45.424  1.00  0.00           C  
ATOM   3598  HD1 PHE   219      62.602  37.251  45.025  1.00  0.00           H  
ATOM   3599  CE1 PHE   219      60.448  37.503  45.353  1.00  0.00           C  
ATOM   3600  HE1 PHE   219      60.321  38.452  44.853  1.00  0.00           H  
ATOM   3601  CZ  PHE   219      59.327  36.908  45.993  1.00  0.00           C  
ATOM   3602  HZ  PHE   219      58.378  37.418  45.912  1.00  0.00           H  
ATOM   3603  CE2 PHE   219      59.389  35.704  46.688  1.00  0.00           C  
ATOM   3604  HE2 PHE   219      58.465  35.290  47.064  1.00  0.00           H  
ATOM   3605  CD2 PHE   219      60.676  35.035  46.758  1.00  0.00           C  
ATOM   3606  HD2 PHE   219      60.787  34.080  47.249  1.00  0.00           H  
ATOM   3607  C   PHE   219      64.302  33.100  44.759  1.00  0.00           C  
ATOM   3608  O   PHE   219      64.219  31.957  45.227  1.00  0.00           O  
ATOM   3609  N   VAL   220      65.484  33.609  44.277  1.00  0.00           N  
ATOM   3610  H   VAL   220      65.528  34.599  44.080  1.00  0.00           H  
ATOM   3611  CA  VAL   220      66.598  32.739  43.795  1.00  0.00           C  
ATOM   3612  HA  VAL   220      66.173  31.848  43.333  1.00  0.00           H  
ATOM   3613  CB  VAL   220      67.648  33.417  42.768  1.00  0.00           C  
ATOM   3614  HB  VAL   220      67.206  33.750  41.829  1.00  0.00           H  
ATOM   3615  CG1 VAL   220      68.379  34.687  43.245  1.00  0.00           C  
ATOM   3616 HG11 VAL   220      69.118  34.447  44.009  1.00  0.00           H  
ATOM   3617 HG12 VAL   220      69.044  35.031  42.453  1.00  0.00           H  
ATOM   3618 HG13 VAL   220      67.707  35.450  43.639  1.00  0.00           H  
ATOM   3619  CG2 VAL   220      68.783  32.450  42.371  1.00  0.00           C  
ATOM   3620 HG21 VAL   220      69.474  32.340  43.206  1.00  0.00           H  
ATOM   3621 HG22 VAL   220      68.402  31.470  42.083  1.00  0.00           H  
ATOM   3622 HG23 VAL   220      69.372  32.793  41.521  1.00  0.00           H  
ATOM   3623  C   VAL   220      67.309  32.214  45.006  1.00  0.00           C  
ATOM   3624  O   VAL   220      67.481  32.963  45.964  1.00  0.00           O  
ATOM   3625  N   VAL   221      67.786  31.026  44.956  1.00  0.00           N  
ATOM   3626  H   VAL   221      67.624  30.612  44.049  1.00  0.00           H  
ATOM   3627  CA  VAL   221      68.633  30.301  45.857  1.00  0.00           C  
ATOM   3628  HA  VAL   221      69.279  31.045  46.323  1.00  0.00           H  
ATOM   3629  CB  VAL   221      67.894  29.702  47.012  1.00  0.00           C  
ATOM   3630  HB  VAL   221      66.908  29.548  46.572  1.00  0.00           H  
ATOM   3631  CG1 VAL   221      68.379  28.315  47.513  1.00  0.00           C  
ATOM   3632 HG11 VAL   221      68.082  27.469  46.892  1.00  0.00           H  
ATOM   3633 HG12 VAL   221      69.441  28.340  47.756  1.00  0.00           H  
ATOM   3634 HG13 VAL   221      67.880  28.055  48.447  1.00  0.00           H  
ATOM   3635  CG2 VAL   221      67.749  30.630  48.239  1.00  0.00           C  
ATOM   3636 HG21 VAL   221      67.267  30.217  49.125  1.00  0.00           H  
ATOM   3637 HG22 VAL   221      68.786  30.801  48.529  1.00  0.00           H  
ATOM   3638 HG23 VAL   221      67.112  31.491  48.036  1.00  0.00           H  
ATOM   3639  C   VAL   221      69.439  29.212  45.172  1.00  0.00           C  
ATOM   3640  O   VAL   221      70.651  29.172  45.394  1.00  0.00           O  
ATOM   3641  N   GLY   222      68.752  28.314  44.488  1.00  0.00           N  
ATOM   3642  H   GLY   222      67.789  28.515  44.258  1.00  0.00           H  
ATOM   3643  CA  GLY   222      69.448  27.245  43.779  1.00  0.00           C  
ATOM   3644  HA2 GLY   222      68.648  26.511  43.687  1.00  0.00           H  
ATOM   3645  HA3 GLY   222      70.311  26.843  44.310  1.00  0.00           H  
ATOM   3646  C   GLY   222      69.915  27.752  42.421  1.00  0.00           C  
ATOM   3647  O   GLY   222      70.018  28.968  42.247  1.00  0.00           O  
ATOM   3648  N   LYS   223      70.225  26.846  41.488  1.00  0.00           N  
ATOM   3649  H   LYS   223      69.929  25.906  41.712  1.00  0.00           H  
ATOM   3650  CA  LYS   223      70.794  27.086  40.225  1.00  0.00           C  
ATOM   3651  HA  LYS   223      71.378  27.987  40.416  1.00  0.00           H  
ATOM   3652  CB  LYS   223      71.685  25.886  39.934  1.00  0.00           C  
ATOM   3653  HB2 LYS   223      72.017  25.811  38.898  1.00  0.00           H  
ATOM   3654  HB3 LYS   223      71.056  25.022  40.147  1.00  0.00           H  
ATOM   3655  CG  LYS   223      72.946  25.854  40.865  1.00  0.00           C  
ATOM   3656  HG2 LYS   223      72.607  25.729  41.893  1.00  0.00           H  
ATOM   3657  HG3 LYS   223      73.542  26.757  40.730  1.00  0.00           H  
ATOM   3658  CD  LYS   223      73.848  24.663  40.391  1.00  0.00           C  
ATOM   3659  HD2 LYS   223      74.211  24.774  39.369  1.00  0.00           H  
ATOM   3660  HD3 LYS   223      73.270  23.743  40.477  1.00  0.00           H  
ATOM   3661  CE  LYS   223      75.131  24.376  41.105  1.00  0.00           C  
ATOM   3662  HE2 LYS   223      74.841  24.015  42.092  1.00  0.00           H  
ATOM   3663  HE3 LYS   223      75.579  25.366  41.186  1.00  0.00           H  
ATOM   3664  NZ  LYS   223      75.905  23.334  40.418  1.00  0.00           N  
ATOM   3665  HZ1 LYS   223      75.956  23.565  39.436  1.00  0.00           H  
ATOM   3666  HZ2 LYS   223      76.866  23.280  40.723  1.00  0.00           H  
ATOM   3667  HZ3 LYS   223      75.435  22.440  40.389  1.00  0.00           H  
ATOM   3668  C   LYS   223      69.736  27.445  39.195  1.00  0.00           C  
ATOM   3669  O   LYS   223      70.056  28.277  38.289  1.00  0.00           O  
ATOM   3670  N   GLU   224      68.530  26.931  39.222  1.00  0.00           N  
ATOM   3671  H   GLU   224      68.179  26.379  39.992  1.00  0.00           H  
ATOM   3672  CA  GLU   224      67.497  27.301  38.334  1.00  0.00           C  
ATOM   3673  HA  GLU   224      67.916  27.242  37.329  1.00  0.00           H  
ATOM   3674  CB  GLU   224      66.421  26.183  38.393  1.00  0.00           C  
ATOM   3675  HB2 GLU   224      66.162  26.031  39.440  1.00  0.00           H  
ATOM   3676  HB3 GLU   224      66.824  25.213  38.101  1.00  0.00           H  
ATOM   3677  CG  GLU   224      65.154  26.546  37.489  1.00  0.00           C  
ATOM   3678  HG2 GLU   224      64.808  27.533  37.797  1.00  0.00           H  
ATOM   3679  HG3 GLU   224      64.368  25.826  37.718  1.00  0.00           H  
ATOM   3680  CD  GLU   224      65.440  26.395  35.937  1.00  0.00           C  
ATOM   3681  OE1 GLU   224      64.608  26.891  35.121  1.00  0.00           O  
ATOM   3682  OE2 GLU   224      66.581  26.220  35.460  1.00  0.00           O  
ATOM   3683  C   GLU   224      66.908  28.738  38.605  1.00  0.00           C  
ATOM   3684  O   GLU   224      66.552  28.916  39.768  1.00  0.00           O  
ATOM   3685  N   PRO   225      66.662  29.664  37.605  1.00  0.00           N  
ATOM   3686  CD  PRO   225      67.398  29.730  36.384  1.00  0.00           C  
ATOM   3687  HD2 PRO   225      66.922  29.082  35.648  1.00  0.00           H  
ATOM   3688  HD3 PRO   225      68.432  29.401  36.491  1.00  0.00           H  
ATOM   3689  CG  PRO   225      67.324  31.220  35.920  1.00  0.00           C  
ATOM   3690  HG2 PRO   225      68.136  31.868  36.251  1.00  0.00           H  
ATOM   3691  HG3 PRO   225      67.294  31.291  34.833  1.00  0.00           H  
ATOM   3692  CB  PRO   225      65.951  31.615  36.443  1.00  0.00           C  
ATOM   3693  HB2 PRO   225      65.733  32.680  36.513  1.00  0.00           H  
ATOM   3694  HB3 PRO   225      65.254  31.185  35.723  1.00  0.00           H  
ATOM   3695  CA  PRO   225      65.965  30.916  37.854  1.00  0.00           C  
ATOM   3696  HA  PRO   225      66.513  31.584  38.518  1.00  0.00           H  
ATOM   3697  C   PRO   225      64.527  30.737  38.349  1.00  0.00           C  
ATOM   3698  O   PRO   225      63.915  29.832  37.804  1.00  0.00           O  
ATOM   3699  N   PRO   226      64.044  31.616  39.229  1.00  0.00           N  
ATOM   3700  CD  PRO   226      64.787  32.692  39.877  1.00  0.00           C  
ATOM   3701  HD2 PRO   226      65.215  33.364  39.134  1.00  0.00           H  
ATOM   3702  HD3 PRO   226      65.499  32.291  40.598  1.00  0.00           H  
ATOM   3703  CG  PRO   226      63.704  33.545  40.594  1.00  0.00           C  
ATOM   3704  HG2 PRO   226      64.070  34.083  41.469  1.00  0.00           H  
ATOM   3705  HG3 PRO   226      63.280  34.235  39.864  1.00  0.00           H  
ATOM   3706  CB  PRO   226      62.714  32.430  41.056  1.00  0.00           C  
ATOM   3707  HB2 PRO   226      63.089  31.945  41.957  1.00  0.00           H  
ATOM   3708  HB3 PRO   226      61.756  32.841  41.377  1.00  0.00           H  
ATOM   3709  CA  PRO   226      62.748  31.435  39.889  1.00  0.00           C  
ATOM   3710  HA  PRO   226      62.542  30.479  40.370  1.00  0.00           H  
ATOM   3711  C   PRO   226      61.510  31.646  39.044  1.00  0.00           C  
ATOM   3712  O   PRO   226      61.576  32.287  37.956  1.00  0.00           O  
ATOM   3713  N   LYS   227      60.309  31.236  39.489  1.00  0.00           N  
ATOM   3714  H   LYS   227      60.228  30.662  40.316  1.00  0.00           H  
ATOM   3715  CA  LYS   227      58.988  31.416  38.745  1.00  0.00           C  
ATOM   3716  HA  LYS   227      58.952  32.322  38.139  1.00  0.00           H  
ATOM   3717  CB  LYS   227      58.792  30.207  37.749  1.00  0.00           C  
ATOM   3718  HB2 LYS   227      58.040  30.574  37.050  1.00  0.00           H  
ATOM   3719  HB3 LYS   227      58.529  29.262  38.224  1.00  0.00           H  
ATOM   3720  CG  LYS   227      60.019  29.957  36.891  1.00  0.00           C  
ATOM   3721  HG2 LYS   227      60.875  29.732  37.527  1.00  0.00           H  
ATOM   3722  HG3 LYS   227      60.363  30.823  36.325  1.00  0.00           H  
ATOM   3723  CD  LYS   227      59.803  28.882  35.867  1.00  0.00           C  
ATOM   3724  HD2 LYS   227      58.996  29.219  35.216  1.00  0.00           H  
ATOM   3725  HD3 LYS   227      59.443  27.980  36.362  1.00  0.00           H  
ATOM   3726  CE  LYS   227      61.124  28.704  35.105  1.00  0.00           C  
ATOM   3727  HE2 LYS   227      61.378  29.730  34.837  1.00  0.00           H  
ATOM   3728  HE3 LYS   227      61.015  27.951  34.324  1.00  0.00           H  
ATOM   3729  NZ  LYS   227      62.192  28.181  35.975  1.00  0.00           N  
ATOM   3730  HZ1 LYS   227      63.072  28.041  35.500  1.00  0.00           H  
ATOM   3731  HZ2 LYS   227      62.407  28.825  36.723  1.00  0.00           H  
ATOM   3732  HZ3 LYS   227      61.826  27.304  36.316  1.00  0.00           H  
ATOM   3733  C   LYS   227      57.759  31.583  39.648  1.00  0.00           C  
ATOM   3734  O   LYS   227      57.696  31.004  40.703  1.00  0.00           O  
ATOM   3735  N   ILE   228      56.791  32.300  39.135  1.00  0.00           N  
ATOM   3736  H   ILE   228      56.898  32.759  38.241  1.00  0.00           H  
ATOM   3737  CA  ILE   228      55.473  32.529  39.743  1.00  0.00           C  
ATOM   3738  HA  ILE   228      55.544  32.654  40.824  1.00  0.00           H  
ATOM   3739  CB  ILE   228      54.676  33.777  39.311  1.00  0.00           C  
ATOM   3740  HB  ILE   228      54.764  33.828  38.226  1.00  0.00           H  
ATOM   3741  CG2 ILE   228      53.258  33.906  39.902  1.00  0.00           C  
ATOM   3742 HG21 ILE   228      52.405  33.365  39.493  1.00  0.00           H  
ATOM   3743 HG22 ILE   228      53.111  33.716  40.965  1.00  0.00           H  
ATOM   3744 HG23 ILE   228      52.918  34.901  39.613  1.00  0.00           H  
ATOM   3745  CG1 ILE   228      55.436  35.054  39.919  1.00  0.00           C  
ATOM   3746 HG12 ILE   228      56.458  34.677  39.936  1.00  0.00           H  
ATOM   3747 HG13 ILE   228      54.984  35.373  40.858  1.00  0.00           H  
ATOM   3748  CD1 ILE   228      55.377  36.307  39.025  1.00  0.00           C  
ATOM   3749 HD11 ILE   228      55.838  37.172  39.502  1.00  0.00           H  
ATOM   3750 HD12 ILE   228      56.048  36.213  38.171  1.00  0.00           H  
ATOM   3751 HD13 ILE   228      54.386  36.533  38.632  1.00  0.00           H  
ATOM   3752  C   ILE   228      54.563  31.301  39.556  1.00  0.00           C  
ATOM   3753  O   ILE   228      54.234  30.856  38.437  1.00  0.00           O  
ATOM   3754  N   SER   229      54.426  30.643  40.732  1.00  0.00           N  
ATOM   3755  H   SER   229      54.592  31.206  41.554  1.00  0.00           H  
ATOM   3756  CA  SER   229      53.480  29.527  40.873  1.00  0.00           C  
ATOM   3757  HA  SER   229      53.501  28.871  40.003  1.00  0.00           H  
ATOM   3758  CB  SER   229      53.966  28.671  42.101  1.00  0.00           C  
ATOM   3759  HB2 SER   229      55.040  28.587  42.265  1.00  0.00           H  
ATOM   3760  HB3 SER   229      53.585  27.658  41.977  1.00  0.00           H  
ATOM   3761  OG  SER   229      53.285  28.976  43.336  1.00  0.00           O  
ATOM   3762  HG  SER   229      53.951  28.807  44.006  1.00  0.00           H  
ATOM   3763  C   SER   229      52.022  30.018  41.092  1.00  0.00           C  
ATOM   3764  O   SER   229      51.830  31.186  41.484  1.00  0.00           O  
ATOM   3765  N   ASN   230      51.054  29.114  40.779  1.00  0.00           N  
ATOM   3766  H   ASN   230      51.296  28.201  40.422  1.00  0.00           H  
ATOM   3767  CA  ASN   230      49.670  29.354  41.110  1.00  0.00           C  
ATOM   3768  HA  ASN   230      49.427  30.332  40.696  1.00  0.00           H  
ATOM   3769  CB  ASN   230      48.826  28.318  40.361  1.00  0.00           C  
ATOM   3770  HB2 ASN   230      48.890  28.483  39.286  1.00  0.00           H  
ATOM   3771  HB3 ASN   230      47.788  28.554  40.596  1.00  0.00           H  
ATOM   3772  CG  ASN   230      49.077  26.867  40.733  1.00  0.00           C  
ATOM   3773  OD1 ASN   230      50.101  26.455  41.149  1.00  0.00           O  
ATOM   3774  ND2 ASN   230      48.084  26.049  40.623  1.00  0.00           N  
ATOM   3775 HD21 ASN   230      47.174  26.436  40.421  1.00  0.00           H  
ATOM   3776 HD22 ASN   230      48.136  25.147  41.073  1.00  0.00           H  
ATOM   3777  C   ASN   230      49.367  29.489  42.642  1.00  0.00           C  
ATOM   3778  O   ASN   230      48.365  30.170  42.932  1.00  0.00           O  
ATOM   3779  N   LYS   231      50.221  28.924  43.459  1.00  0.00           N  
ATOM   3780  H   LYS   231      51.034  28.443  43.103  1.00  0.00           H  
ATOM   3781  CA  LYS   231      50.089  28.838  44.910  1.00  0.00           C  
ATOM   3782  HA  LYS   231      49.028  28.956  45.129  1.00  0.00           H  
ATOM   3783  CB  LYS   231      50.599  27.519  45.422  1.00  0.00           C  
ATOM   3784  HB2 LYS   231      50.390  27.398  46.484  1.00  0.00           H  
ATOM   3785  HB3 LYS   231      51.688  27.577  45.413  1.00  0.00           H  
ATOM   3786  CG  LYS   231      50.035  26.274  44.676  1.00  0.00           C  
ATOM   3787  HG2 LYS   231      50.289  25.318  45.133  1.00  0.00           H  
ATOM   3788  HG3 LYS   231      50.373  26.288  43.639  1.00  0.00           H  
ATOM   3789  CD  LYS   231      48.495  26.239  44.628  1.00  0.00           C  
ATOM   3790  HD2 LYS   231      48.182  25.384  44.030  1.00  0.00           H  
ATOM   3791  HD3 LYS   231      48.129  27.161  44.176  1.00  0.00           H  
ATOM   3792  CE  LYS   231      47.915  26.018  46.014  1.00  0.00           C  
ATOM   3793  HE2 LYS   231      48.616  26.452  46.726  1.00  0.00           H  
ATOM   3794  HE3 LYS   231      47.954  24.930  46.068  1.00  0.00           H  
ATOM   3795  NZ  LYS   231      46.573  26.538  46.110  1.00  0.00           N  
ATOM   3796  HZ1 LYS   231      45.808  25.931  45.851  1.00  0.00           H  
ATOM   3797  HZ2 LYS   231      46.234  26.846  47.010  1.00  0.00           H  
ATOM   3798  HZ3 LYS   231      46.475  27.426  45.639  1.00  0.00           H  
ATOM   3799  C   LYS   231      50.593  29.996  45.739  1.00  0.00           C  
ATOM   3800  O   LYS   231      51.075  29.988  46.875  1.00  0.00           O  
ATOM   3801  N   VAL   232      50.449  31.204  45.150  1.00  0.00           N  
ATOM   3802  H   VAL   232      50.059  31.154  44.219  1.00  0.00           H  
ATOM   3803  CA  VAL   232      50.435  32.606  45.648  1.00  0.00           C  
ATOM   3804  HA  VAL   232      51.178  32.595  46.445  1.00  0.00           H  
ATOM   3805  CB  VAL   232      50.935  33.646  44.599  1.00  0.00           C  
ATOM   3806  HB  VAL   232      51.948  33.346  44.331  1.00  0.00           H  
ATOM   3807  CG1 VAL   232      50.064  33.641  43.346  1.00  0.00           C  
ATOM   3808 HG11 VAL   232      49.834  32.658  42.935  1.00  0.00           H  
ATOM   3809 HG12 VAL   232      49.102  34.120  43.532  1.00  0.00           H  
ATOM   3810 HG13 VAL   232      50.436  34.265  42.533  1.00  0.00           H  
ATOM   3811  CG2 VAL   232      50.885  35.114  45.177  1.00  0.00           C  
ATOM   3812 HG21 VAL   232      51.378  35.083  46.149  1.00  0.00           H  
ATOM   3813 HG22 VAL   232      51.448  35.747  44.491  1.00  0.00           H  
ATOM   3814 HG23 VAL   232      49.868  35.447  45.383  1.00  0.00           H  
ATOM   3815  C   VAL   232      49.024  32.904  46.245  1.00  0.00           C  
ATOM   3816  O   VAL   232      49.001  33.562  47.295  1.00  0.00           O  
ATOM   3817  N   ASP   233      47.983  32.196  45.840  1.00  0.00           N  
ATOM   3818  H   ASP   233      48.082  31.710  44.960  1.00  0.00           H  
ATOM   3819  CA  ASP   233      46.651  32.239  46.493  1.00  0.00           C  
ATOM   3820  HA  ASP   233      46.291  33.191  46.102  1.00  0.00           H  
ATOM   3821  CB  ASP   233      45.700  31.158  45.851  1.00  0.00           C  
ATOM   3822  HB2 ASP   233      45.279  31.484  44.901  1.00  0.00           H  
ATOM   3823  HB3 ASP   233      44.838  31.026  46.505  1.00  0.00           H  
ATOM   3824  CG  ASP   233      46.208  29.729  45.773  1.00  0.00           C  
ATOM   3825  OD1 ASP   233      46.796  29.301  46.777  1.00  0.00           O  
ATOM   3826  OD2 ASP   233      45.832  29.012  44.868  1.00  0.00           O  
ATOM   3827  C   ASP   233      46.632  32.337  48.101  1.00  0.00           C  
ATOM   3828  O   ASP   233      46.696  33.382  48.738  1.00  0.00           O  
ATOM   3829  N   VAL   234      46.643  31.176  48.794  1.00  0.00           N  
ATOM   3830  H   VAL   234      46.646  30.289  48.311  1.00  0.00           H  
ATOM   3831  CA  VAL   234      46.563  31.198  50.271  1.00  0.00           C  
ATOM   3832  HA  VAL   234      45.718  31.852  50.489  1.00  0.00           H  
ATOM   3833  CB  VAL   234      46.199  29.806  50.966  1.00  0.00           C  
ATOM   3834  HB  VAL   234      46.139  29.871  52.053  1.00  0.00           H  
ATOM   3835  CG1 VAL   234      44.879  29.311  50.341  1.00  0.00           C  
ATOM   3836 HG11 VAL   234      44.401  28.527  50.929  1.00  0.00           H  
ATOM   3837 HG12 VAL   234      44.134  30.104  50.394  1.00  0.00           H  
ATOM   3838 HG13 VAL   234      45.053  29.106  49.285  1.00  0.00           H  
ATOM   3839  CG2 VAL   234      47.234  28.697  50.627  1.00  0.00           C  
ATOM   3840 HG21 VAL   234      47.568  28.631  49.592  1.00  0.00           H  
ATOM   3841 HG22 VAL   234      48.049  28.766  51.348  1.00  0.00           H  
ATOM   3842 HG23 VAL   234      46.717  27.781  50.914  1.00  0.00           H  
ATOM   3843  C   VAL   234      47.721  31.813  50.976  1.00  0.00           C  
ATOM   3844  O   VAL   234      47.589  32.399  52.057  1.00  0.00           O  
ATOM   3845  N   TRP   235      48.965  31.776  50.397  1.00  0.00           N  
ATOM   3846  H   TRP   235      49.085  31.110  49.647  1.00  0.00           H  
ATOM   3847  CA  TRP   235      50.124  32.557  50.862  1.00  0.00           C  
ATOM   3848  HA  TRP   235      50.223  32.295  51.915  1.00  0.00           H  
ATOM   3849  CB  TRP   235      51.374  32.259  50.018  1.00  0.00           C  
ATOM   3850  HB2 TRP   235      51.181  32.401  48.955  1.00  0.00           H  
ATOM   3851  HB3 TRP   235      51.589  31.191  50.063  1.00  0.00           H  
ATOM   3852  CG  TRP   235      52.696  32.914  50.451  1.00  0.00           C  
ATOM   3853  CD1 TRP   235      52.942  34.210  50.254  1.00  0.00           C  
ATOM   3854  HD1 TRP   235      52.365  34.945  49.714  1.00  0.00           H  
ATOM   3855  NE1 TRP   235      54.202  34.486  50.814  1.00  0.00           N  
ATOM   3856  HE1 TRP   235      54.616  35.397  50.681  1.00  0.00           H  
ATOM   3857  CE2 TRP   235      54.752  33.398  51.452  1.00  0.00           C  
ATOM   3858  CZ2 TRP   235      55.915  33.169  52.156  1.00  0.00           C  
ATOM   3859  HZ2 TRP   235      56.633  33.973  52.233  1.00  0.00           H  
ATOM   3860  CH2 TRP   235      56.151  31.879  52.635  1.00  0.00           C  
ATOM   3861  HH2 TRP   235      57.079  31.609  53.117  1.00  0.00           H  
ATOM   3862  CZ3 TRP   235      55.230  30.888  52.532  1.00  0.00           C  
ATOM   3863  HZ3 TRP   235      55.501  29.928  52.947  1.00  0.00           H  
ATOM   3864  CE3 TRP   235      53.998  31.115  51.918  1.00  0.00           C  
ATOM   3865  HE3 TRP   235      53.217  30.375  51.828  1.00  0.00           H  
ATOM   3866  CD2 TRP   235      53.723  32.379  51.296  1.00  0.00           C  
ATOM   3867  C   TRP   235      49.880  34.023  50.979  1.00  0.00           C  
ATOM   3868  O   TRP   235      50.210  34.739  51.935  1.00  0.00           O  
ATOM   3869  N   SER   236      49.331  34.578  49.884  1.00  0.00           N  
ATOM   3870  H   SER   236      49.018  34.012  49.109  1.00  0.00           H  
ATOM   3871  CA  SER   236      49.220  36.053  49.724  1.00  0.00           C  
ATOM   3872  HA  SER   236      50.274  36.332  49.746  1.00  0.00           H  
ATOM   3873  CB  SER   236      48.870  36.438  48.322  1.00  0.00           C  
ATOM   3874  HB2 SER   236      49.591  35.939  47.676  1.00  0.00           H  
ATOM   3875  HB3 SER   236      49.066  37.496  48.146  1.00  0.00           H  
ATOM   3876  OG  SER   236      47.533  36.099  47.898  1.00  0.00           O  
ATOM   3877  HG  SER   236      47.364  35.176  48.100  1.00  0.00           H  
ATOM   3878  C   SER   236      48.433  36.721  50.798  1.00  0.00           C  
ATOM   3879  O   SER   236      48.833  37.724  51.330  1.00  0.00           O  
ATOM   3880  N   VAL   237      47.314  36.168  51.169  1.00  0.00           N  
ATOM   3881  H   VAL   237      47.166  35.278  50.714  1.00  0.00           H  
ATOM   3882  CA  VAL   237      46.421  36.639  52.236  1.00  0.00           C  
ATOM   3883  HA  VAL   237      46.493  37.724  52.158  1.00  0.00           H  
ATOM   3884  CB  VAL   237      45.029  36.024  52.089  1.00  0.00           C  
ATOM   3885  HB  VAL   237      44.423  36.365  52.929  1.00  0.00           H  
ATOM   3886  CG1 VAL   237      44.331  36.574  50.900  1.00  0.00           C  
ATOM   3887 HG11 VAL   237      43.272  36.324  50.844  1.00  0.00           H  
ATOM   3888 HG12 VAL   237      44.360  37.661  50.815  1.00  0.00           H  
ATOM   3889 HG13 VAL   237      44.672  36.024  50.023  1.00  0.00           H  
ATOM   3890  CG2 VAL   237      44.963  34.457  52.088  1.00  0.00           C  
ATOM   3891 HG21 VAL   237      45.488  34.237  51.158  1.00  0.00           H  
ATOM   3892 HG22 VAL   237      45.492  34.129  52.982  1.00  0.00           H  
ATOM   3893 HG23 VAL   237      43.933  34.124  52.216  1.00  0.00           H  
ATOM   3894  C   VAL   237      47.014  36.275  53.661  1.00  0.00           C  
ATOM   3895  O   VAL   237      46.754  36.970  54.587  1.00  0.00           O  
ATOM   3896  N   GLY   238      47.967  35.336  53.729  1.00  0.00           N  
ATOM   3897  H   GLY   238      48.184  34.691  52.983  1.00  0.00           H  
ATOM   3898  CA  GLY   238      48.776  35.168  54.933  1.00  0.00           C  
ATOM   3899  HA2 GLY   238      49.385  34.266  54.891  1.00  0.00           H  
ATOM   3900  HA3 GLY   238      48.080  35.082  55.768  1.00  0.00           H  
ATOM   3901  C   GLY   238      49.761  36.331  55.229  1.00  0.00           C  
ATOM   3902  O   GLY   238      50.011  36.601  56.392  1.00  0.00           O  
ATOM   3903  N   VAL   239      50.142  37.053  54.212  1.00  0.00           N  
ATOM   3904  H   VAL   239      49.914  36.778  53.268  1.00  0.00           H  
ATOM   3905  CA  VAL   239      50.989  38.231  54.350  1.00  0.00           C  
ATOM   3906  HA  VAL   239      51.728  38.102  55.141  1.00  0.00           H  
ATOM   3907  CB  VAL   239      51.695  38.591  53.039  1.00  0.00           C  
ATOM   3908  HB  VAL   239      50.980  38.733  52.229  1.00  0.00           H  
ATOM   3909  CG1 VAL   239      52.605  39.781  53.093  1.00  0.00           C  
ATOM   3910 HG11 VAL   239      53.043  39.966  54.074  1.00  0.00           H  
ATOM   3911 HG12 VAL   239      53.390  39.644  52.349  1.00  0.00           H  
ATOM   3912 HG13 VAL   239      51.950  40.622  52.871  1.00  0.00           H  
ATOM   3913  CG2 VAL   239      52.541  37.383  52.649  1.00  0.00           C  
ATOM   3914 HG21 VAL   239      53.068  37.060  53.547  1.00  0.00           H  
ATOM   3915 HG22 VAL   239      51.923  36.538  52.348  1.00  0.00           H  
ATOM   3916 HG23 VAL   239      53.267  37.635  51.876  1.00  0.00           H  
ATOM   3917  C   VAL   239      50.091  39.380  54.789  1.00  0.00           C  
ATOM   3918  O   VAL   239      50.410  40.039  55.827  1.00  0.00           O  
ATOM   3919  N   ILE   240      48.956  39.576  54.079  1.00  0.00           N  
ATOM   3920  H   ILE   240      48.830  38.908  53.332  1.00  0.00           H  
ATOM   3921  CA  ILE   240      47.990  40.627  54.436  1.00  0.00           C  
ATOM   3922  HA  ILE   240      48.436  41.597  54.218  1.00  0.00           H  
ATOM   3923  CB  ILE   240      46.717  40.517  53.548  1.00  0.00           C  
ATOM   3924  HB  ILE   240      46.490  39.451  53.542  1.00  0.00           H  
ATOM   3925  CG2 ILE   240      45.576  41.355  54.044  1.00  0.00           C  
ATOM   3926 HG21 ILE   240      44.696  41.351  53.401  1.00  0.00           H  
ATOM   3927 HG22 ILE   240      45.377  41.029  55.065  1.00  0.00           H  
ATOM   3928 HG23 ILE   240      45.766  42.421  53.921  1.00  0.00           H  
ATOM   3929  CG1 ILE   240      47.128  41.075  52.118  1.00  0.00           C  
ATOM   3930 HG12 ILE   240      47.824  40.374  51.659  1.00  0.00           H  
ATOM   3931 HG13 ILE   240      47.412  42.119  52.254  1.00  0.00           H  
ATOM   3932  CD1 ILE   240      45.960  41.096  51.087  1.00  0.00           C  
ATOM   3933 HD11 ILE   240      45.430  40.159  51.259  1.00  0.00           H  
ATOM   3934 HD12 ILE   240      45.165  41.801  51.329  1.00  0.00           H  
ATOM   3935 HD13 ILE   240      46.338  41.252  50.076  1.00  0.00           H  
ATOM   3936  C   ILE   240      47.562  40.553  55.946  1.00  0.00           C  
ATOM   3937  O   ILE   240      47.556  41.598  56.602  1.00  0.00           O  
ATOM   3938  N   PHE   241      47.227  39.335  56.490  1.00  0.00           N  
ATOM   3939  H   PHE   241      47.547  38.575  55.907  1.00  0.00           H  
ATOM   3940  CA  PHE   241      46.926  39.108  57.884  1.00  0.00           C  
ATOM   3941  HA  PHE   241      45.960  39.547  58.137  1.00  0.00           H  
ATOM   3942  CB  PHE   241      46.710  37.686  58.193  1.00  0.00           C  
ATOM   3943  HB2 PHE   241      47.653  37.145  58.285  1.00  0.00           H  
ATOM   3944  HB3 PHE   241      46.270  37.230  57.306  1.00  0.00           H  
ATOM   3945  CG  PHE   241      45.831  37.432  59.390  1.00  0.00           C  
ATOM   3946  CD1 PHE   241      46.390  37.333  60.665  1.00  0.00           C  
ATOM   3947  HD1 PHE   241      47.437  37.507  60.864  1.00  0.00           H  
ATOM   3948  CE1 PHE   241      45.542  36.959  61.722  1.00  0.00           C  
ATOM   3949  HE1 PHE   241      45.936  36.828  62.719  1.00  0.00           H  
ATOM   3950  CZ  PHE   241      44.188  36.779  61.478  1.00  0.00           C  
ATOM   3951  HZ  PHE   241      43.573  36.452  62.303  1.00  0.00           H  
ATOM   3952  CE2 PHE   241      43.616  36.909  60.224  1.00  0.00           C  
ATOM   3953  HE2 PHE   241      42.580  36.697  60.005  1.00  0.00           H  
ATOM   3954  CD2 PHE   241      44.467  37.236  59.139  1.00  0.00           C  
ATOM   3955  HD2 PHE   241      44.071  37.183  58.136  1.00  0.00           H  
ATOM   3956  C   PHE   241      48.050  39.675  58.793  1.00  0.00           C  
ATOM   3957  O   PHE   241      47.940  40.712  59.496  1.00  0.00           O  
ATOM   3958  N   PHE   242      49.227  39.089  58.628  1.00  0.00           N  
ATOM   3959  H   PHE   242      49.388  38.409  57.899  1.00  0.00           H  
ATOM   3960  CA  PHE   242      50.341  39.324  59.531  1.00  0.00           C  
ATOM   3961  HA  PHE   242      50.116  38.927  60.521  1.00  0.00           H  
ATOM   3962  CB  PHE   242      51.520  38.520  59.016  1.00  0.00           C  
ATOM   3963  HB2 PHE   242      51.938  38.876  58.074  1.00  0.00           H  
ATOM   3964  HB3 PHE   242      51.128  37.513  58.873  1.00  0.00           H  
ATOM   3965  CG  PHE   242      52.676  38.457  60.022  1.00  0.00           C  
ATOM   3966  CD1 PHE   242      52.894  37.299  60.776  1.00  0.00           C  
ATOM   3967  HD1 PHE   242      52.395  36.365  60.565  1.00  0.00           H  
ATOM   3968  CE1 PHE   242      54.010  37.169  61.575  1.00  0.00           C  
ATOM   3969  HE1 PHE   242      54.186  36.318  62.216  1.00  0.00           H  
ATOM   3970  CZ  PHE   242      54.855  38.275  61.740  1.00  0.00           C  
ATOM   3971  HZ  PHE   242      55.681  38.121  62.418  1.00  0.00           H  
ATOM   3972  CE2 PHE   242      54.573  39.514  61.080  1.00  0.00           C  
ATOM   3973  HE2 PHE   242      55.349  40.263  61.139  1.00  0.00           H  
ATOM   3974  CD2 PHE   242      53.508  39.589  60.185  1.00  0.00           C  
ATOM   3975  HD2 PHE   242      53.506  40.427  59.504  1.00  0.00           H  
ATOM   3976  C   PHE   242      50.717  40.841  59.559  1.00  0.00           C  
ATOM   3977  O   PHE   242      50.851  41.420  60.707  1.00  0.00           O  
ATOM   3978  N   GLN   243      51.010  41.425  58.427  1.00  0.00           N  
ATOM   3979  H   GLN   243      50.915  40.735  57.695  1.00  0.00           H  
ATOM   3980  CA  GLN   243      51.810  42.663  58.312  1.00  0.00           C  
ATOM   3981  HA  GLN   243      52.844  42.505  58.620  1.00  0.00           H  
ATOM   3982  CB  GLN   243      51.970  43.043  56.845  1.00  0.00           C  
ATOM   3983  HB2 GLN   243      52.340  42.129  56.381  1.00  0.00           H  
ATOM   3984  HB3 GLN   243      52.703  43.842  56.736  1.00  0.00           H  
ATOM   3985  CG  GLN   243      50.701  43.411  56.043  1.00  0.00           C  
ATOM   3986  HG2 GLN   243      50.331  44.372  56.399  1.00  0.00           H  
ATOM   3987  HG3 GLN   243      49.980  42.642  56.322  1.00  0.00           H  
ATOM   3988  CD  GLN   243      50.843  43.371  54.498  1.00  0.00           C  
ATOM   3989  OE1 GLN   243      51.921  43.021  53.996  1.00  0.00           O  
ATOM   3990  NE2 GLN   243      49.942  43.743  53.624  1.00  0.00           N  
ATOM   3991 HE21 GLN   243      49.069  44.129  53.955  1.00  0.00           H  
ATOM   3992 HE22 GLN   243      50.212  43.682  52.653  1.00  0.00           H  
ATOM   3993  C   GLN   243      51.315  43.797  59.236  1.00  0.00           C  
ATOM   3994  O   GLN   243      52.016  44.154  60.179  1.00  0.00           O  
ATOM   3995  N   CYM   244      50.008  44.164  59.157  1.00  0.00           N  
ATOM   3996  H   CYM   244      49.512  43.815  58.349  1.00  0.00           H  
ATOM   3997  CA  CYM   244      49.364  45.164  59.958  1.00  0.00           C  
ATOM   3998  HA  CYM   244      50.109  45.949  60.086  1.00  0.00           H  
ATOM   3999  CB  CYM   244      48.143  45.764  59.161  1.00  0.00           C  
ATOM   4000  HB3 CYM   244      47.754  46.573  59.779  1.00  0.00           H  
ATOM   4001  HB2 CYM   244      47.313  45.065  59.061  1.00  0.00           H  
ATOM   4002  SG  CYM   244      48.431  46.512  57.462  1.00  0.00           S  
ATOM   4003  C   CYM   244      48.848  44.748  61.389  1.00  0.00           C  
ATOM   4004  O   CYM   244      48.629  45.587  62.196  1.00  0.00           O  
ATOM   4005  N   LEU   245      48.693  43.448  61.557  1.00  0.00           N  
ATOM   4006  H   LEU   245      48.862  42.863  60.751  1.00  0.00           H  
ATOM   4007  CA  LEU   245      48.608  42.894  62.888  1.00  0.00           C  
ATOM   4008  HA  LEU   245      47.791  43.418  63.385  1.00  0.00           H  
ATOM   4009  CB  LEU   245      48.194  41.434  62.768  1.00  0.00           C  
ATOM   4010  HB2 LEU   245      49.081  40.834  62.562  1.00  0.00           H  
ATOM   4011  HB3 LEU   245      47.520  41.324  61.918  1.00  0.00           H  
ATOM   4012  CG  LEU   245      47.579  40.779  63.993  1.00  0.00           C  
ATOM   4013  HG  LEU   245      48.310  40.798  64.800  1.00  0.00           H  
ATOM   4014  CD1 LEU   245      46.229  41.384  64.560  1.00  0.00           C  
ATOM   4015 HD11 LEU   245      46.553  42.103  65.313  1.00  0.00           H  
ATOM   4016 HD12 LEU   245      45.769  41.941  63.744  1.00  0.00           H  
ATOM   4017 HD13 LEU   245      45.517  40.722  65.052  1.00  0.00           H  
ATOM   4018  CD2 LEU   245      47.288  39.372  63.629  1.00  0.00           C  
ATOM   4019 HD21 LEU   245      47.324  38.801  64.557  1.00  0.00           H  
ATOM   4020 HD22 LEU   245      46.416  39.287  62.980  1.00  0.00           H  
ATOM   4021 HD23 LEU   245      48.124  39.014  63.029  1.00  0.00           H  
ATOM   4022  C   LEU   245      49.902  43.137  63.749  1.00  0.00           C  
ATOM   4023  O   LEU   245      49.808  43.681  64.915  1.00  0.00           O  
ATOM   4024  N   TYR   246      51.024  42.956  63.088  1.00  0.00           N  
ATOM   4025  H   TYR   246      51.038  42.341  62.286  1.00  0.00           H  
ATOM   4026  CA  TYR   246      52.294  43.013  63.855  1.00  0.00           C  
ATOM   4027  HA  TYR   246      52.093  42.866  64.916  1.00  0.00           H  
ATOM   4028  CB  TYR   246      53.220  41.850  63.360  1.00  0.00           C  
ATOM   4029  HB2 TYR   246      54.262  42.090  63.574  1.00  0.00           H  
ATOM   4030  HB3 TYR   246      53.061  41.812  62.283  1.00  0.00           H  
ATOM   4031  CG  TYR   246      52.899  40.580  64.089  1.00  0.00           C  
ATOM   4032  CD1 TYR   246      53.429  40.341  65.349  1.00  0.00           C  
ATOM   4033  HD1 TYR   246      54.034  41.089  65.838  1.00  0.00           H  
ATOM   4034  CE1 TYR   246      53.083  39.163  66.013  1.00  0.00           C  
ATOM   4035  HE1 TYR   246      53.543  39.065  66.985  1.00  0.00           H  
ATOM   4036  CZ  TYR   246      52.320  38.185  65.398  1.00  0.00           C  
ATOM   4037  OH  TYR   246      52.218  37.008  66.107  1.00  0.00           O  
ATOM   4038  HH  TYR   246      52.572  37.139  66.990  1.00  0.00           H  
ATOM   4039  CE2 TYR   246      51.784  38.439  64.154  1.00  0.00           C  
ATOM   4040  HE2 TYR   246      51.023  37.745  63.829  1.00  0.00           H  
ATOM   4041  CD2 TYR   246      51.939  39.701  63.512  1.00  0.00           C  
ATOM   4042  HD2 TYR   246      51.447  39.875  62.567  1.00  0.00           H  
ATOM   4043  C   TYR   246      52.966  44.466  63.755  1.00  0.00           C  
ATOM   4044  O   TYR   246      53.913  44.712  64.544  1.00  0.00           O  
ATOM   4045  N   GLY   247      52.570  45.304  62.807  1.00  0.00           N  
ATOM   4046  H   GLY   247      51.916  44.960  62.119  1.00  0.00           H  
ATOM   4047  CA  GLY   247      53.356  46.483  62.493  1.00  0.00           C  
ATOM   4048  HA2 GLY   247      53.634  46.909  63.456  1.00  0.00           H  
ATOM   4049  HA3 GLY   247      52.686  47.096  61.890  1.00  0.00           H  
ATOM   4050  C   GLY   247      54.629  46.228  61.661  1.00  0.00           C  
ATOM   4051  O   GLY   247      55.601  46.992  61.821  1.00  0.00           O  
ATOM   4052  N   ARG   248      54.704  45.154  60.902  1.00  0.00           N  
ATOM   4053  H   ARG   248      53.885  44.566  60.972  1.00  0.00           H  
ATOM   4054  CA  ARG   248      55.849  44.594  60.093  1.00  0.00           C  
ATOM   4055  HA  ARG   248      56.108  45.344  59.346  1.00  0.00           H  
ATOM   4056  CB  ARG   248      57.037  44.268  61.045  1.00  0.00           C  
ATOM   4057  HB2 ARG   248      57.385  45.257  61.343  1.00  0.00           H  
ATOM   4058  HB3 ARG   248      57.756  43.793  60.378  1.00  0.00           H  
ATOM   4059  CG  ARG   248      56.838  43.419  62.335  1.00  0.00           C  
ATOM   4060  HG2 ARG   248      56.476  42.423  62.082  1.00  0.00           H  
ATOM   4061  HG3 ARG   248      56.175  43.969  63.004  1.00  0.00           H  
ATOM   4062  CD  ARG   248      58.122  43.261  63.053  1.00  0.00           C  
ATOM   4063  HD2 ARG   248      58.637  42.507  62.457  1.00  0.00           H  
ATOM   4064  HD3 ARG   248      57.988  42.741  64.002  1.00  0.00           H  
ATOM   4065  NE  ARG   248      58.929  44.471  63.327  1.00  0.00           N  
ATOM   4066  HE  ARG   248      58.500  45.198  63.881  1.00  0.00           H  
ATOM   4067  CZ  ARG   248      60.200  44.748  63.046  1.00  0.00           C  
ATOM   4068  NH1 ARG   248      60.935  44.042  62.287  1.00  0.00           N  
ATOM   4069 HH11 ARG   248      61.881  44.369  62.147  1.00  0.00           H  
ATOM   4070 HH12 ARG   248      60.751  43.054  62.185  1.00  0.00           H  
ATOM   4071  NH2 ARG   248      60.898  45.733  63.614  1.00  0.00           N  
ATOM   4072 HH21 ARG   248      61.869  45.878  63.378  1.00  0.00           H  
ATOM   4073 HH22 ARG   248      60.456  46.554  64.000  1.00  0.00           H  
ATOM   4074  C   ARG   248      55.361  43.303  59.469  1.00  0.00           C  
ATOM   4075  O   ARG   248      54.589  42.534  60.095  1.00  0.00           O  
ATOM   4076  N   LYS   249      55.991  43.029  58.312  1.00  0.00           N  
ATOM   4077  H   LYS   249      56.881  43.494  58.198  1.00  0.00           H  
ATOM   4078  CA  LYS   249      55.770  41.891  57.421  1.00  0.00           C  
ATOM   4079  HA  LYS   249      54.697  41.873  57.229  1.00  0.00           H  
ATOM   4080  CB  LYS   249      56.490  42.070  56.108  1.00  0.00           C  
ATOM   4081  HB2 LYS   249      56.904  41.116  55.784  1.00  0.00           H  
ATOM   4082  HB3 LYS   249      57.313  42.725  56.394  1.00  0.00           H  
ATOM   4083  CG  LYS   249      55.637  42.653  54.912  1.00  0.00           C  
ATOM   4084  HG2 LYS   249      54.669  42.153  54.945  1.00  0.00           H  
ATOM   4085  HG3 LYS   249      56.071  42.373  53.952  1.00  0.00           H  
ATOM   4086  CD  LYS   249      55.319  44.190  54.928  1.00  0.00           C  
ATOM   4087  HD2 LYS   249      54.836  44.396  55.883  1.00  0.00           H  
ATOM   4088  HD3 LYS   249      54.686  44.544  54.114  1.00  0.00           H  
ATOM   4089  CE  LYS   249      56.514  45.130  54.989  1.00  0.00           C  
ATOM   4090  HE2 LYS   249      56.912  45.178  53.976  1.00  0.00           H  
ATOM   4091  HE3 LYS   249      57.342  44.691  55.545  1.00  0.00           H  
ATOM   4092  NZ  LYS   249      56.319  46.412  55.501  1.00  0.00           N  
ATOM   4093  HZ1 LYS   249      57.171  46.898  55.740  1.00  0.00           H  
ATOM   4094  HZ2 LYS   249      55.867  47.015  54.829  1.00  0.00           H  
ATOM   4095  HZ3 LYS   249      55.827  46.424  56.383  1.00  0.00           H  
ATOM   4096  C   LYS   249      56.155  40.557  58.069  1.00  0.00           C  
ATOM   4097  O   LYS   249      56.941  40.614  59.018  1.00  0.00           O  
ATOM   4098  N   PRO   250      55.641  39.387  57.606  1.00  0.00           N  
ATOM   4099  CD  PRO   250      54.847  39.218  56.406  1.00  0.00           C  
ATOM   4100  HD2 PRO   250      55.307  39.525  55.466  1.00  0.00           H  
ATOM   4101  HD3 PRO   250      53.931  39.787  56.567  1.00  0.00           H  
ATOM   4102  CG  PRO   250      54.697  37.705  56.255  1.00  0.00           C  
ATOM   4103  HG2 PRO   250      53.655  37.393  56.191  1.00  0.00           H  
ATOM   4104  HG3 PRO   250      55.275  37.375  55.392  1.00  0.00           H  
ATOM   4105  CB  PRO   250      55.165  37.033  57.554  1.00  0.00           C  
ATOM   4106  HB2 PRO   250      54.262  36.909  58.150  1.00  0.00           H  
ATOM   4107  HB3 PRO   250      55.619  36.043  57.497  1.00  0.00           H  
ATOM   4108  CA  PRO   250      56.042  38.113  58.197  1.00  0.00           C  
ATOM   4109  HA  PRO   250      55.947  38.184  59.281  1.00  0.00           H  
ATOM   4110  C   PRO   250      57.556  37.835  57.920  1.00  0.00           C  
ATOM   4111  O   PRO   250      58.287  37.434  58.798  1.00  0.00           O  
ATOM   4112  N   PHE   251      58.090  38.238  56.737  1.00  0.00           N  
ATOM   4113  H   PHE   251      57.516  38.414  55.925  1.00  0.00           H  
ATOM   4114  CA  PHE   251      59.423  38.027  56.395  1.00  0.00           C  
ATOM   4115  HA  PHE   251      59.945  37.850  57.335  1.00  0.00           H  
ATOM   4116  CB  PHE   251      59.540  36.784  55.548  1.00  0.00           C  
ATOM   4117  HB2 PHE   251      60.511  36.304  55.670  1.00  0.00           H  
ATOM   4118  HB3 PHE   251      59.607  37.161  54.528  1.00  0.00           H  
ATOM   4119  CG  PHE   251      58.656  35.663  55.873  1.00  0.00           C  
ATOM   4120  CD1 PHE   251      58.762  34.705  56.887  1.00  0.00           C  
ATOM   4121  HD1 PHE   251      59.641  34.691  57.514  1.00  0.00           H  
ATOM   4122  CE1 PHE   251      57.829  33.644  57.147  1.00  0.00           C  
ATOM   4123  HE1 PHE   251      58.039  33.030  58.011  1.00  0.00           H  
ATOM   4124  CZ  PHE   251      56.768  33.484  56.233  1.00  0.00           C  
ATOM   4125  HZ  PHE   251      56.151  32.597  56.232  1.00  0.00           H  
ATOM   4126  CE2 PHE   251      56.661  34.438  55.221  1.00  0.00           C  
ATOM   4127  HE2 PHE   251      55.846  34.316  54.522  1.00  0.00           H  
ATOM   4128  CD2 PHE   251      57.569  35.498  55.042  1.00  0.00           C  
ATOM   4129  HD2 PHE   251      57.403  36.114  54.171  1.00  0.00           H  
ATOM   4130  C   PHE   251      60.032  39.239  55.702  1.00  0.00           C  
ATOM   4131  O   PHE   251      59.394  40.064  54.992  1.00  0.00           O  
ATOM   4132  N   GLY   252      61.350  39.488  55.970  1.00  0.00           N  
ATOM   4133  H   GLY   252      61.798  38.848  56.611  1.00  0.00           H  
ATOM   4134  CA  GLY   252      62.186  40.433  55.159  1.00  0.00           C  
ATOM   4135  HA2 GLY   252      62.079  40.203  54.099  1.00  0.00           H  
ATOM   4136  HA3 GLY   252      63.235  40.375  55.449  1.00  0.00           H  
ATOM   4137  C   GLY   252      61.835  41.974  55.235  1.00  0.00           C  
ATOM   4138  O   GLY   252      61.961  42.718  54.333  1.00  0.00           O  
ATOM   4139  N   HIE   253      61.264  42.320  56.360  1.00  0.00           N  
ATOM   4140  H   HIE   253      60.968  41.636  57.042  1.00  0.00           H  
ATOM   4141  CA  HIE   253      60.505  43.573  56.417  1.00  0.00           C  
ATOM   4142  HA  HIE   253      59.678  43.440  55.719  1.00  0.00           H  
ATOM   4143  CB  HIE   253      60.057  43.810  57.841  1.00  0.00           C  
ATOM   4144  HB2 HIE   253      60.964  43.822  58.445  1.00  0.00           H  
ATOM   4145  HB3 HIE   253      59.684  42.914  58.338  1.00  0.00           H  
ATOM   4146  CG  HIE   253      59.372  45.049  58.268  1.00  0.00           C  
ATOM   4147  ND1 HIE   253      58.144  45.522  57.901  1.00  0.00           N  
ATOM   4148  CE1 HIE   253      58.088  46.714  58.546  1.00  0.00           C  
ATOM   4149  HE1 HIE   253      57.208  47.338  58.496  1.00  0.00           H  
ATOM   4150  NE2 HIE   253      59.156  47.031  59.278  1.00  0.00           N  
ATOM   4151  HE2 HIE   253      59.193  47.706  60.028  1.00  0.00           H  
ATOM   4152  CD2 HIE   253      60.001  45.950  59.131  1.00  0.00           C  
ATOM   4153  HD2 HIE   253      60.942  45.810  59.640  1.00  0.00           H  
ATOM   4154  C   HIE   253      61.274  44.799  55.937  1.00  0.00           C  
ATOM   4155  O   HIE   253      60.697  45.715  55.408  1.00  0.00           O  
ATOM   4156  N   ASN   254      62.546  44.916  56.199  1.00  0.00           N  
ATOM   4157  H   ASN   254      62.854  44.026  56.564  1.00  0.00           H  
ATOM   4158  CA  ASN   254      63.502  45.978  55.842  1.00  0.00           C  
ATOM   4159  HA  ASN   254      62.960  46.895  55.610  1.00  0.00           H  
ATOM   4160  CB  ASN   254      64.474  46.203  56.946  1.00  0.00           C  
ATOM   4161  HB2 ASN   254      65.299  46.860  56.671  1.00  0.00           H  
ATOM   4162  HB3 ASN   254      64.959  45.239  57.095  1.00  0.00           H  
ATOM   4163  CG  ASN   254      63.951  46.738  58.312  1.00  0.00           C  
ATOM   4164  OD1 ASN   254      63.961  46.159  59.340  1.00  0.00           O  
ATOM   4165  ND2 ASN   254      63.476  47.986  58.317  1.00  0.00           N  
ATOM   4166 HD21 ASN   254      62.869  48.200  59.096  1.00  0.00           H  
ATOM   4167 HD22 ASN   254      63.531  48.597  57.515  1.00  0.00           H  
ATOM   4168  C   ASN   254      64.381  45.730  54.574  1.00  0.00           C  
ATOM   4169  O   ASN   254      65.289  46.532  54.379  1.00  0.00           O  
ATOM   4170  N   GLN   255      64.156  44.592  53.829  1.00  0.00           N  
ATOM   4171  H   GLN   255      63.336  44.026  53.992  1.00  0.00           H  
ATOM   4172  CA  GLN   255      64.964  44.157  52.720  1.00  0.00           C  
ATOM   4173  HA  GLN   255      65.917  44.654  52.899  1.00  0.00           H  
ATOM   4174  CB  GLN   255      65.328  42.679  52.808  1.00  0.00           C  
ATOM   4175  HB2 GLN   255      65.771  42.341  51.871  1.00  0.00           H  
ATOM   4176  HB3 GLN   255      64.384  42.181  53.024  1.00  0.00           H  
ATOM   4177  CG  GLN   255      66.304  42.298  53.967  1.00  0.00           C  
ATOM   4178  HG2 GLN   255      67.266  42.764  53.754  1.00  0.00           H  
ATOM   4179  HG3 GLN   255      66.532  41.232  53.965  1.00  0.00           H  
ATOM   4180  CD  GLN   255      65.903  42.657  55.438  1.00  0.00           C  
ATOM   4181  OE1 GLN   255      64.924  42.243  56.080  1.00  0.00           O  
ATOM   4182  NE2 GLN   255      66.766  43.420  56.072  1.00  0.00           N  
ATOM   4183 HE21 GLN   255      67.550  43.841  55.594  1.00  0.00           H  
ATOM   4184 HE22 GLN   255      66.613  43.552  57.061  1.00  0.00           H  
ATOM   4185  C   GLN   255      64.231  44.549  51.428  1.00  0.00           C  
ATOM   4186  O   GLN   255      63.044  44.217  51.231  1.00  0.00           O  
ATOM   4187  N   SER   256      65.019  45.081  50.551  1.00  0.00           N  
ATOM   4188  H   SER   256      65.851  45.501  50.938  1.00  0.00           H  
ATOM   4189  CA  SER   256      64.761  45.036  49.090  1.00  0.00           C  
ATOM   4190  HA  SER   256      63.737  45.381  48.942  1.00  0.00           H  
ATOM   4191  CB  SER   256      65.765  45.982  48.419  1.00  0.00           C  
ATOM   4192  HB2 SER   256      65.614  47.035  48.657  1.00  0.00           H  
ATOM   4193  HB3 SER   256      65.573  45.691  47.386  1.00  0.00           H  
ATOM   4194  OG  SER   256      67.070  45.522  48.762  1.00  0.00           O  
ATOM   4195  HG  SER   256      67.717  46.210  48.591  1.00  0.00           H  
ATOM   4196  C   SER   256      64.977  43.581  48.515  1.00  0.00           C  
ATOM   4197  O   SER   256      65.758  42.769  48.999  1.00  0.00           O  
ATOM   4198  N   GLN   257      64.407  43.325  47.337  1.00  0.00           N  
ATOM   4199  H   GLN   257      63.819  44.048  46.950  1.00  0.00           H  
ATOM   4200  CA  GLN   257      64.380  42.053  46.598  1.00  0.00           C  
ATOM   4201  HA  GLN   257      63.977  41.285  47.258  1.00  0.00           H  
ATOM   4202  CB  GLN   257      63.394  42.223  45.395  1.00  0.00           C  
ATOM   4203  HB2 GLN   257      63.927  42.823  44.658  1.00  0.00           H  
ATOM   4204  HB3 GLN   257      62.510  42.741  45.767  1.00  0.00           H  
ATOM   4205  CG  GLN   257      63.050  40.874  44.751  1.00  0.00           C  
ATOM   4206  HG2 GLN   257      62.622  40.265  45.547  1.00  0.00           H  
ATOM   4207  HG3 GLN   257      63.945  40.316  44.474  1.00  0.00           H  
ATOM   4208  CD  GLN   257      62.087  40.851  43.619  1.00  0.00           C  
ATOM   4209  OE1 GLN   257      61.715  39.800  43.156  1.00  0.00           O  
ATOM   4210  NE2 GLN   257      61.587  41.951  43.164  1.00  0.00           N  
ATOM   4211 HE21 GLN   257      60.752  41.940  42.597  1.00  0.00           H  
ATOM   4212 HE22 GLN   257      61.902  42.720  43.739  1.00  0.00           H  
ATOM   4213  C   GLN   257      65.757  41.588  46.137  1.00  0.00           C  
ATOM   4214  O   GLN   257      66.006  40.441  45.712  1.00  0.00           O  
ATOM   4215  N   GLN   258      66.809  42.413  46.358  1.00  0.00           N  
ATOM   4216  H   GLN   258      66.592  43.270  46.845  1.00  0.00           H  
ATOM   4217  CA  GLN   258      68.202  41.954  46.180  1.00  0.00           C  
ATOM   4218  HA  GLN   258      68.224  41.039  45.589  1.00  0.00           H  
ATOM   4219  CB  GLN   258      68.997  42.994  45.379  1.00  0.00           C  
ATOM   4220  HB2 GLN   258      68.306  43.302  44.595  1.00  0.00           H  
ATOM   4221  HB3 GLN   258      69.817  42.442  44.918  1.00  0.00           H  
ATOM   4222  CG  GLN   258      69.770  44.278  45.959  1.00  0.00           C  
ATOM   4223  HG2 GLN   258      70.502  44.054  46.736  1.00  0.00           H  
ATOM   4224  HG3 GLN   258      69.142  45.071  46.363  1.00  0.00           H  
ATOM   4225  CD  GLN   258      70.573  44.870  44.768  1.00  0.00           C  
ATOM   4226  OE1 GLN   258      71.580  44.339  44.293  1.00  0.00           O  
ATOM   4227  NE2 GLN   258      70.264  46.085  44.353  1.00  0.00           N  
ATOM   4228 HE21 GLN   258      69.409  46.522  44.667  1.00  0.00           H  
ATOM   4229 HE22 GLN   258      70.742  46.462  43.546  1.00  0.00           H  
ATOM   4230  C   GLN   258      68.835  41.596  47.523  1.00  0.00           C  
ATOM   4231  O   GLN   258      69.556  40.617  47.570  1.00  0.00           O  
ATOM   4232  N   ASP   259      68.611  42.344  48.565  1.00  0.00           N  
ATOM   4233  H   ASP   259      67.987  43.121  48.399  1.00  0.00           H  
ATOM   4234  CA  ASP   259      69.277  42.184  49.896  1.00  0.00           C  
ATOM   4235  HA  ASP   259      70.344  42.015  49.752  1.00  0.00           H  
ATOM   4236  CB  ASP   259      69.073  43.412  50.740  1.00  0.00           C  
ATOM   4237  HB2 ASP   259      69.319  43.109  51.758  1.00  0.00           H  
ATOM   4238  HB3 ASP   259      68.038  43.753  50.713  1.00  0.00           H  
ATOM   4239  CG  ASP   259      69.958  44.610  50.337  1.00  0.00           C  
ATOM   4240  OD1 ASP   259      69.942  45.597  51.077  1.00  0.00           O  
ATOM   4241  OD2 ASP   259      70.812  44.504  49.378  1.00  0.00           O  
ATOM   4242  C   ASP   259      68.799  40.925  50.599  1.00  0.00           C  
ATOM   4243  O   ASP   259      69.572  40.394  51.401  1.00  0.00           O  
ATOM   4244  N   ILE   260      67.549  40.461  50.438  1.00  0.00           N  
ATOM   4245  H   ILE   260      66.918  40.996  49.858  1.00  0.00           H  
ATOM   4246  CA  ILE   260      66.983  39.233  51.128  1.00  0.00           C  
ATOM   4247  HA  ILE   260      66.881  39.528  52.172  1.00  0.00           H  
ATOM   4248  CB  ILE   260      65.558  38.837  50.659  1.00  0.00           C  
ATOM   4249  HB  ILE   260      65.224  37.888  51.078  1.00  0.00           H  
ATOM   4250  CG2 ILE   260      64.565  39.890  51.283  1.00  0.00           C  
ATOM   4251 HG21 ILE   260      63.543  39.519  51.364  1.00  0.00           H  
ATOM   4252 HG22 ILE   260      64.833  40.106  52.317  1.00  0.00           H  
ATOM   4253 HG23 ILE   260      64.620  40.851  50.771  1.00  0.00           H  
ATOM   4254  CG1 ILE   260      65.375  38.702  49.154  1.00  0.00           C  
ATOM   4255 HG12 ILE   260      66.130  38.038  48.731  1.00  0.00           H  
ATOM   4256 HG13 ILE   260      65.265  39.631  48.596  1.00  0.00           H  
ATOM   4257  CD1 ILE   260      64.095  37.941  48.863  1.00  0.00           C  
ATOM   4258 HD11 ILE   260      64.229  36.933  49.258  1.00  0.00           H  
ATOM   4259 HD12 ILE   260      63.264  38.434  49.367  1.00  0.00           H  
ATOM   4260 HD13 ILE   260      63.838  37.920  47.804  1.00  0.00           H  
ATOM   4261  C   ILE   260      67.804  37.960  50.926  1.00  0.00           C  
ATOM   4262  O   ILE   260      67.695  37.038  51.792  1.00  0.00           O  
ATOM   4263  N   LEU   261      68.795  37.903  49.992  1.00  0.00           N  
ATOM   4264  H   LEU   261      68.995  38.767  49.508  1.00  0.00           H  
ATOM   4265  CA  LEU   261      69.668  36.770  49.706  1.00  0.00           C  
ATOM   4266  HA  LEU   261      69.188  35.810  49.897  1.00  0.00           H  
ATOM   4267  CB  LEU   261      70.141  36.862  48.157  1.00  0.00           C  
ATOM   4268  HB2 LEU   261      70.774  37.744  48.067  1.00  0.00           H  
ATOM   4269  HB3 LEU   261      69.236  36.842  47.549  1.00  0.00           H  
ATOM   4270  CG  LEU   261      70.925  35.553  47.764  1.00  0.00           C  
ATOM   4271  HG  LEU   261      71.745  35.449  48.475  1.00  0.00           H  
ATOM   4272  CD1 LEU   261      70.231  34.174  47.921  1.00  0.00           C  
ATOM   4273 HD11 LEU   261      70.115  33.988  48.989  1.00  0.00           H  
ATOM   4274 HD12 LEU   261      69.250  34.061  47.459  1.00  0.00           H  
ATOM   4275 HD13 LEU   261      70.867  33.360  47.572  1.00  0.00           H  
ATOM   4276  CD2 LEU   261      71.264  35.801  46.287  1.00  0.00           C  
ATOM   4277 HD21 LEU   261      70.384  35.692  45.654  1.00  0.00           H  
ATOM   4278 HD22 LEU   261      71.649  36.819  46.234  1.00  0.00           H  
ATOM   4279 HD23 LEU   261      71.985  35.035  46.002  1.00  0.00           H  
ATOM   4280  C   LEU   261      70.894  36.793  50.691  1.00  0.00           C  
ATOM   4281  O   LEU   261      71.528  35.802  51.021  1.00  0.00           O  
ATOM   4282  N   GLN   262      71.202  37.974  51.204  1.00  0.00           N  
ATOM   4283  H   GLN   262      70.689  38.828  51.036  1.00  0.00           H  
ATOM   4284  CA  GLN   262      72.155  38.111  52.350  1.00  0.00           C  
ATOM   4285  HA  GLN   262      72.792  37.226  52.367  1.00  0.00           H  
ATOM   4286  CB  GLN   262      73.008  39.384  52.129  1.00  0.00           C  
ATOM   4287  HB2 GLN   262      72.372  40.264  52.218  1.00  0.00           H  
ATOM   4288  HB3 GLN   262      73.361  39.352  51.099  1.00  0.00           H  
ATOM   4289  CG  GLN   262      74.300  39.664  52.943  1.00  0.00           C  
ATOM   4290  HG2 GLN   262      74.743  40.442  52.321  1.00  0.00           H  
ATOM   4291  HG3 GLN   262      74.941  38.784  52.994  1.00  0.00           H  
ATOM   4292  CD  GLN   262      73.953  40.214  54.297  1.00  0.00           C  
ATOM   4293  OE1 GLN   262      74.321  39.740  55.370  1.00  0.00           O  
ATOM   4294  NE2 GLN   262      73.262  41.319  54.295  1.00  0.00           N  
ATOM   4295 HE21 GLN   262      72.902  41.662  53.416  1.00  0.00           H  
ATOM   4296 HE22 GLN   262      72.921  41.541  55.219  1.00  0.00           H  
ATOM   4297  C   GLN   262      71.409  38.201  53.710  1.00  0.00           C  
ATOM   4298  O   GLN   262      72.124  37.794  54.618  1.00  0.00           O  
ATOM   4299  N   GLU   263      70.101  38.536  53.854  1.00  0.00           N  
ATOM   4300  H   GLU   263      69.519  38.873  53.100  1.00  0.00           H  
ATOM   4301  CA  GLU   263      69.392  38.256  55.121  1.00  0.00           C  
ATOM   4302  HA  GLU   263      70.003  38.589  55.960  1.00  0.00           H  
ATOM   4303  CB  GLU   263      68.087  39.026  55.201  1.00  0.00           C  
ATOM   4304  HB2 GLU   263      67.285  38.599  54.598  1.00  0.00           H  
ATOM   4305  HB3 GLU   263      68.298  40.001  54.762  1.00  0.00           H  
ATOM   4306  CG  GLU   263      67.451  39.108  56.585  1.00  0.00           C  
ATOM   4307  HG2 GLU   263      67.105  38.097  56.802  1.00  0.00           H  
ATOM   4308  HG3 GLU   263      66.469  39.580  56.556  1.00  0.00           H  
ATOM   4309  CD  GLU   263      68.315  39.619  57.719  1.00  0.00           C  
ATOM   4310  OE1 GLU   263      69.471  40.097  57.515  1.00  0.00           O  
ATOM   4311  OE2 GLU   263      67.832  39.334  58.817  1.00  0.00           O  
ATOM   4312  C   GLU   263      69.137  36.702  55.225  1.00  0.00           C  
ATOM   4313  O   GLU   263      68.929  36.313  56.348  1.00  0.00           O  
ATOM   4314  N   ASN   264      69.056  35.960  54.116  1.00  0.00           N  
ATOM   4315  H   ASN   264      69.072  36.396  53.205  1.00  0.00           H  
ATOM   4316  CA  ASN   264      68.660  34.538  54.132  1.00  0.00           C  
ATOM   4317  HA  ASN   264      68.911  34.123  53.156  1.00  0.00           H  
ATOM   4318  CB  ASN   264      69.551  33.732  55.042  1.00  0.00           C  
ATOM   4319  HB2 ASN   264      69.395  32.702  54.721  1.00  0.00           H  
ATOM   4320  HB3 ASN   264      69.318  33.831  56.102  1.00  0.00           H  
ATOM   4321  CG  ASN   264      71.021  34.010  54.960  1.00  0.00           C  
ATOM   4322  OD1 ASN   264      71.706  34.382  55.947  1.00  0.00           O  
ATOM   4323  ND2 ASN   264      71.598  33.898  53.796  1.00  0.00           N  
ATOM   4324 HD21 ASN   264      71.135  33.534  52.975  1.00  0.00           H  
ATOM   4325 HD22 ASN   264      72.568  34.178  53.785  1.00  0.00           H  
ATOM   4326  C   ASN   264      67.143  34.332  54.455  1.00  0.00           C  
ATOM   4327  O   ASN   264      66.787  33.299  54.922  1.00  0.00           O  
ATOM   4328  N   THR   265      66.332  35.273  54.018  1.00  0.00           N  
ATOM   4329  H   THR   265      66.728  36.118  53.634  1.00  0.00           H  
ATOM   4330  CA  THR   265      64.885  35.312  54.164  1.00  0.00           C  
ATOM   4331  HA  THR   265      64.753  35.520  55.226  1.00  0.00           H  
ATOM   4332  CB  THR   265      64.326  36.478  53.354  1.00  0.00           C  
ATOM   4333  HB  THR   265      64.520  36.316  52.294  1.00  0.00           H  
ATOM   4334  CG2 THR   265      62.792  36.659  53.465  1.00  0.00           C  
ATOM   4335 HG21 THR   265      62.440  36.439  54.473  1.00  0.00           H  
ATOM   4336 HG22 THR   265      62.547  37.662  53.118  1.00  0.00           H  
ATOM   4337 HG23 THR   265      62.350  35.969  52.746  1.00  0.00           H  
ATOM   4338  OG1 THR   265      65.000  37.663  53.798  1.00  0.00           O  
ATOM   4339  HG1 THR   265      64.696  37.811  54.696  1.00  0.00           H  
ATOM   4340  C   THR   265      64.220  34.067  53.667  1.00  0.00           C  
ATOM   4341  O   THR   265      63.373  33.538  54.378  1.00  0.00           O  
ATOM   4342  N   ILE   266      64.612  33.507  52.498  1.00  0.00           N  
ATOM   4343  H   ILE   266      65.344  33.883  51.912  1.00  0.00           H  
ATOM   4344  CA  ILE   266      64.016  32.291  52.008  1.00  0.00           C  
ATOM   4345  HA  ILE   266      62.944  32.485  51.986  1.00  0.00           H  
ATOM   4346  CB  ILE   266      64.379  32.128  50.501  1.00  0.00           C  
ATOM   4347  HB  ILE   266      65.462  32.169  50.385  1.00  0.00           H  
ATOM   4348  CG2 ILE   266      64.085  30.728  49.891  1.00  0.00           C  
ATOM   4349 HG21 ILE   266      64.809  30.048  50.341  1.00  0.00           H  
ATOM   4350 HG22 ILE   266      63.063  30.471  50.171  1.00  0.00           H  
ATOM   4351 HG23 ILE   266      64.152  30.814  48.807  1.00  0.00           H  
ATOM   4352  CG1 ILE   266      63.778  33.308  49.590  1.00  0.00           C  
ATOM   4353 HG12 ILE   266      63.742  33.039  48.534  1.00  0.00           H  
ATOM   4354 HG13 ILE   266      64.464  34.151  49.676  1.00  0.00           H  
ATOM   4355  CD1 ILE   266      62.407  33.892  49.928  1.00  0.00           C  
ATOM   4356 HD11 ILE   266      61.579  33.191  50.025  1.00  0.00           H  
ATOM   4357 HD12 ILE   266      62.526  34.451  50.856  1.00  0.00           H  
ATOM   4358 HD13 ILE   266      62.214  34.598  49.120  1.00  0.00           H  
ATOM   4359  C   ILE   266      64.259  31.093  52.864  1.00  0.00           C  
ATOM   4360  O   ILE   266      63.406  30.248  53.173  1.00  0.00           O  
ATOM   4361  N   LEU   267      65.543  30.964  53.317  1.00  0.00           N  
ATOM   4362  H   LEU   267      66.243  31.629  53.021  1.00  0.00           H  
ATOM   4363  CA  LEU   267      65.861  29.976  54.406  1.00  0.00           C  
ATOM   4364  HA  LEU   267      65.587  28.984  54.046  1.00  0.00           H  
ATOM   4365  CB  LEU   267      67.375  29.980  54.670  1.00  0.00           C  
ATOM   4366  HB2 LEU   267      67.778  30.966  54.904  1.00  0.00           H  
ATOM   4367  HB3 LEU   267      67.941  29.912  53.740  1.00  0.00           H  
ATOM   4368  CG  LEU   267      67.785  29.003  55.812  1.00  0.00           C  
ATOM   4369  HG  LEU   267      67.397  29.446  56.730  1.00  0.00           H  
ATOM   4370  CD1 LEU   267      67.254  27.589  55.638  1.00  0.00           C  
ATOM   4371 HD11 LEU   267      67.931  26.818  56.006  1.00  0.00           H  
ATOM   4372 HD12 LEU   267      66.300  27.359  56.112  1.00  0.00           H  
ATOM   4373 HD13 LEU   267      67.000  27.435  54.589  1.00  0.00           H  
ATOM   4374  CD2 LEU   267      69.318  28.990  56.045  1.00  0.00           C  
ATOM   4375 HD21 LEU   267      69.884  28.767  55.141  1.00  0.00           H  
ATOM   4376 HD22 LEU   267      69.604  29.990  56.368  1.00  0.00           H  
ATOM   4377 HD23 LEU   267      69.451  28.271  56.853  1.00  0.00           H  
ATOM   4378  C   LEU   267      65.092  30.225  55.716  1.00  0.00           C  
ATOM   4379  O   LEU   267      64.523  29.249  56.231  1.00  0.00           O  
ATOM   4380  N   LYS   268      64.945  31.449  56.202  1.00  0.00           N  
ATOM   4381  H   LYS   268      65.278  32.211  55.628  1.00  0.00           H  
ATOM   4382  CA  LYS   268      64.273  31.799  57.505  1.00  0.00           C  
ATOM   4383  HA  LYS   268      64.788  31.262  58.301  1.00  0.00           H  
ATOM   4384  CB  LYS   268      64.458  33.395  57.721  1.00  0.00           C  
ATOM   4385  HB2 LYS   268      63.816  33.783  58.512  1.00  0.00           H  
ATOM   4386  HB3 LYS   268      64.297  33.919  56.779  1.00  0.00           H  
ATOM   4387  CG  LYS   268      65.938  33.651  58.245  1.00  0.00           C  
ATOM   4388  HG2 LYS   268      66.676  33.172  57.602  1.00  0.00           H  
ATOM   4389  HG3 LYS   268      65.994  33.275  59.266  1.00  0.00           H  
ATOM   4390  CD  LYS   268      66.361  35.117  58.327  1.00  0.00           C  
ATOM   4391  HD2 LYS   268      65.597  35.726  58.810  1.00  0.00           H  
ATOM   4392  HD3 LYS   268      66.538  35.602  57.367  1.00  0.00           H  
ATOM   4393  CE  LYS   268      67.540  35.306  59.253  1.00  0.00           C  
ATOM   4394  HE2 LYS   268      67.417  34.775  60.197  1.00  0.00           H  
ATOM   4395  HE3 LYS   268      67.539  36.391  59.356  1.00  0.00           H  
ATOM   4396  NZ  LYS   268      68.859  34.824  58.690  1.00  0.00           N  
ATOM   4397  HZ1 LYS   268      68.904  33.842  58.461  1.00  0.00           H  
ATOM   4398  HZ2 LYS   268      69.008  35.373  57.855  1.00  0.00           H  
ATOM   4399  HZ3 LYS   268      69.660  35.016  59.275  1.00  0.00           H  
ATOM   4400  C   LYS   268      62.744  31.479  57.443  1.00  0.00           C  
ATOM   4401  O   LYS   268      62.221  31.025  58.413  1.00  0.00           O  
ATOM   4402  N   ALA   269      62.061  31.592  56.276  1.00  0.00           N  
ATOM   4403  H   ALA   269      62.590  31.958  55.498  1.00  0.00           H  
ATOM   4404  CA  ALA   269      60.632  31.404  56.027  1.00  0.00           C  
ATOM   4405  HA  ALA   269      60.079  31.867  56.844  1.00  0.00           H  
ATOM   4406  CB  ALA   269      60.141  32.247  54.781  1.00  0.00           C  
ATOM   4407  HB1 ALA   269      59.052  32.257  54.731  1.00  0.00           H  
ATOM   4408  HB2 ALA   269      60.480  33.271  54.940  1.00  0.00           H  
ATOM   4409  HB3 ALA   269      60.604  31.928  53.847  1.00  0.00           H  
ATOM   4410  C   ALA   269      60.239  29.849  56.071  1.00  0.00           C  
ATOM   4411  O   ALA   269      59.060  29.504  55.963  1.00  0.00           O  
ATOM   4412  N   THR   270      61.217  28.991  56.337  1.00  0.00           N  
ATOM   4413  H   THR   270      62.152  29.370  56.369  1.00  0.00           H  
ATOM   4414  CA  THR   270      60.977  27.598  56.710  1.00  0.00           C  
ATOM   4415  HA  THR   270      60.219  27.048  56.152  1.00  0.00           H  
ATOM   4416  CB  THR   270      62.292  26.901  56.574  1.00  0.00           C  
ATOM   4417  HB  THR   270      62.951  27.045  57.430  1.00  0.00           H  
ATOM   4418  CG2 THR   270      62.138  25.449  56.323  1.00  0.00           C  
ATOM   4419 HG21 THR   270      61.701  24.993  57.212  1.00  0.00           H  
ATOM   4420 HG22 THR   270      61.409  25.406  55.514  1.00  0.00           H  
ATOM   4421 HG23 THR   270      63.088  24.940  56.162  1.00  0.00           H  
ATOM   4422  OG1 THR   270      62.979  27.376  55.382  1.00  0.00           O  
ATOM   4423  HG1 THR   270      63.700  27.926  55.697  1.00  0.00           H  
ATOM   4424  C   THR   270      60.379  27.550  58.138  1.00  0.00           C  
ATOM   4425  O   THR   270      59.808  26.559  58.507  1.00  0.00           O  
ATOM   4426  N   GLU   271      60.488  28.618  58.999  1.00  0.00           N  
ATOM   4427  H   GLU   271      60.999  29.423  58.666  1.00  0.00           H  
ATOM   4428  CA  GLU   271      59.752  28.823  60.271  1.00  0.00           C  
ATOM   4429  HA  GLU   271      58.901  28.150  60.381  1.00  0.00           H  
ATOM   4430  CB  GLU   271      60.734  28.506  61.375  1.00  0.00           C  
ATOM   4431  HB2 GLU   271      61.604  29.161  61.324  1.00  0.00           H  
ATOM   4432  HB3 GLU   271      61.078  27.481  61.243  1.00  0.00           H  
ATOM   4433  CG  GLU   271      60.184  28.544  62.828  1.00  0.00           C  
ATOM   4434  HG2 GLU   271      59.661  29.499  62.866  1.00  0.00           H  
ATOM   4435  HG3 GLU   271      60.957  28.635  63.591  1.00  0.00           H  
ATOM   4436  CD  GLU   271      59.242  27.413  63.164  1.00  0.00           C  
ATOM   4437  OE1 GLU   271      58.045  27.617  62.872  1.00  0.00           O  
ATOM   4438  OE2 GLU   271      59.568  26.481  63.966  1.00  0.00           O  
ATOM   4439  C   GLU   271      59.236  30.227  60.400  1.00  0.00           C  
ATOM   4440  O   GLU   271      59.930  31.127  59.927  1.00  0.00           O  
ATOM   4441  N   VAL   272      58.026  30.494  60.737  1.00  0.00           N  
ATOM   4442  H   VAL   272      57.409  29.728  60.967  1.00  0.00           H  
ATOM   4443  CA  VAL   272      57.439  31.872  61.053  1.00  0.00           C  
ATOM   4444  HA  VAL   272      57.849  32.519  60.278  1.00  0.00           H  
ATOM   4445  CB  VAL   272      55.922  32.003  60.959  1.00  0.00           C  
ATOM   4446  HB  VAL   272      55.472  31.492  61.811  1.00  0.00           H  
ATOM   4447  CG1 VAL   272      55.540  33.495  61.071  1.00  0.00           C  
ATOM   4448 HG11 VAL   272      54.464  33.637  61.169  1.00  0.00           H  
ATOM   4449 HG12 VAL   272      56.048  33.872  61.959  1.00  0.00           H  
ATOM   4450 HG13 VAL   272      55.787  34.136  60.225  1.00  0.00           H  
ATOM   4451  CG2 VAL   272      55.303  31.384  59.738  1.00  0.00           C  
ATOM   4452 HG21 VAL   272      55.464  30.307  59.726  1.00  0.00           H  
ATOM   4453 HG22 VAL   272      54.227  31.530  59.830  1.00  0.00           H  
ATOM   4454 HG23 VAL   272      55.721  31.734  58.794  1.00  0.00           H  
ATOM   4455  C   VAL   272      58.005  32.332  62.398  1.00  0.00           C  
ATOM   4456  O   VAL   272      57.433  31.860  63.421  1.00  0.00           O  
ATOM   4457  N   GLN   273      59.114  33.072  62.453  1.00  0.00           N  
ATOM   4458  H   GLN   273      59.558  33.447  61.627  1.00  0.00           H  
ATOM   4459  CA  GLN   273      59.500  33.625  63.775  1.00  0.00           C  
ATOM   4460  HA  GLN   273      59.268  32.824  64.477  1.00  0.00           H  
ATOM   4461  CB  GLN   273      60.994  33.908  63.831  1.00  0.00           C  
ATOM   4462  HB2 GLN   273      61.144  34.840  63.287  1.00  0.00           H  
ATOM   4463  HB3 GLN   273      61.595  33.144  63.338  1.00  0.00           H  
ATOM   4464  CG  GLN   273      61.400  34.161  65.278  1.00  0.00           C  
ATOM   4465  HG2 GLN   273      61.495  33.175  65.733  1.00  0.00           H  
ATOM   4466  HG3 GLN   273      60.677  34.737  65.856  1.00  0.00           H  
ATOM   4467  CD  GLN   273      62.758  34.811  65.340  1.00  0.00           C  
ATOM   4468  OE1 GLN   273      63.583  34.499  64.496  1.00  0.00           O  
ATOM   4469  NE2 GLN   273      63.028  35.670  66.326  1.00  0.00           N  
ATOM   4470 HE21 GLN   273      62.467  35.652  67.165  1.00  0.00           H  
ATOM   4471 HE22 GLN   273      63.927  36.127  66.272  1.00  0.00           H  
ATOM   4472  C   GLN   273      58.532  34.736  64.251  1.00  0.00           C  
ATOM   4473  O   GLN   273      58.811  35.932  64.006  1.00  0.00           O  
ATOM   4474  N   PHE   274      57.454  34.376  64.973  1.00  0.00           N  
ATOM   4475  H   PHE   274      57.353  33.393  65.179  1.00  0.00           H  
ATOM   4476  CA  PHE   274      56.435  35.303  65.366  1.00  0.00           C  
ATOM   4477  HA  PHE   274      56.163  35.879  64.482  1.00  0.00           H  
ATOM   4478  CB  PHE   274      55.229  34.690  66.154  1.00  0.00           C  
ATOM   4479  HB2 PHE   274      54.424  35.382  66.401  1.00  0.00           H  
ATOM   4480  HB3 PHE   274      55.604  34.194  67.049  1.00  0.00           H  
ATOM   4481  CG  PHE   274      54.537  33.507  65.397  1.00  0.00           C  
ATOM   4482  CD1 PHE   274      54.842  32.108  65.515  1.00  0.00           C  
ATOM   4483  HD1 PHE   274      55.520  31.789  66.292  1.00  0.00           H  
ATOM   4484  CE1 PHE   274      54.307  31.234  64.614  1.00  0.00           C  
ATOM   4485  HE1 PHE   274      54.496  30.175  64.706  1.00  0.00           H  
ATOM   4486  CZ  PHE   274      53.486  31.633  63.622  1.00  0.00           C  
ATOM   4487  HZ  PHE   274      53.161  30.929  62.870  1.00  0.00           H  
ATOM   4488  CE2 PHE   274      52.994  32.927  63.603  1.00  0.00           C  
ATOM   4489  HE2 PHE   274      52.298  33.282  62.857  1.00  0.00           H  
ATOM   4490  CD2 PHE   274      53.525  33.888  64.464  1.00  0.00           C  
ATOM   4491  HD2 PHE   274      53.231  34.927  64.438  1.00  0.00           H  
ATOM   4492  C   PHE   274      57.038  36.354  66.327  1.00  0.00           C  
ATOM   4493  O   PHE   274      57.755  36.004  67.325  1.00  0.00           O  
ATOM   4494  N   PRO   275      56.858  37.663  66.170  1.00  0.00           N  
ATOM   4495  CD  PRO   275      56.372  38.343  64.940  1.00  0.00           C  
ATOM   4496  HD2 PRO   275      55.290  38.298  64.815  1.00  0.00           H  
ATOM   4497  HD3 PRO   275      56.908  37.863  64.122  1.00  0.00           H  
ATOM   4498  CG  PRO   275      56.825  39.768  65.050  1.00  0.00           C  
ATOM   4499  HG2 PRO   275      57.836  39.914  64.672  1.00  0.00           H  
ATOM   4500  HG3 PRO   275      56.010  40.401  64.700  1.00  0.00           H  
ATOM   4501  CB  PRO   275      56.858  39.954  66.570  1.00  0.00           C  
ATOM   4502  HB2 PRO   275      57.672  40.632  66.828  1.00  0.00           H  
ATOM   4503  HB3 PRO   275      55.935  40.373  66.970  1.00  0.00           H  
ATOM   4504  CA  PRO   275      57.312  38.630  67.156  1.00  0.00           C  
ATOM   4505  HA  PRO   275      58.400  38.694  67.173  1.00  0.00           H  
ATOM   4506  C   PRO   275      56.698  38.423  68.587  1.00  0.00           C  
ATOM   4507  O   PRO   275      55.553  37.984  68.697  1.00  0.00           O  
ATOM   4508  N   VAL   276      57.462  38.842  69.604  1.00  0.00           N  
ATOM   4509  H   VAL   276      58.400  39.193  69.471  1.00  0.00           H  
ATOM   4510  CA  VAL   276      57.059  38.870  71.063  1.00  0.00           C  
ATOM   4511  HA  VAL   276      56.799  37.852  71.355  1.00  0.00           H  
ATOM   4512  CB  VAL   276      58.215  39.292  71.996  1.00  0.00           C  
ATOM   4513  HB  VAL   276      58.602  40.210  71.553  1.00  0.00           H  
ATOM   4514  CG1 VAL   276      57.784  39.689  73.385  1.00  0.00           C  
ATOM   4515 HG11 VAL   276      57.012  40.458  73.379  1.00  0.00           H  
ATOM   4516 HG12 VAL   276      57.413  38.789  73.874  1.00  0.00           H  
ATOM   4517 HG13 VAL   276      58.662  40.049  73.922  1.00  0.00           H  
ATOM   4518  CG2 VAL   276      59.426  38.311  71.976  1.00  0.00           C  
ATOM   4519 HG21 VAL   276      59.871  38.232  70.984  1.00  0.00           H  
ATOM   4520 HG22 VAL   276      60.153  38.825  72.604  1.00  0.00           H  
ATOM   4521 HG23 VAL   276      59.209  37.361  72.465  1.00  0.00           H  
ATOM   4522  C   VAL   276      55.863  39.731  71.201  1.00  0.00           C  
ATOM   4523  O   VAL   276      54.960  39.462  71.956  1.00  0.00           O  
ATOM   4524  N   LYS   277      55.815  40.804  70.442  1.00  0.00           N  
ATOM   4525  H   LYS   277      56.598  40.935  69.817  1.00  0.00           H  
ATOM   4526  CA  LYS   277      54.784  41.879  70.424  1.00  0.00           C  
ATOM   4527  HA  LYS   277      54.007  41.406  71.025  1.00  0.00           H  
ATOM   4528  CB  LYS   277      55.385  43.049  71.182  1.00  0.00           C  
ATOM   4529  HB2 LYS   277      55.027  44.027  70.860  1.00  0.00           H  
ATOM   4530  HB3 LYS   277      56.451  43.014  70.956  1.00  0.00           H  
ATOM   4531  CG  LYS   277      55.197  43.085  72.692  1.00  0.00           C  
ATOM   4532  HG2 LYS   277      55.346  42.077  73.081  1.00  0.00           H  
ATOM   4533  HG3 LYS   277      54.179  43.402  72.919  1.00  0.00           H  
ATOM   4534  CD  LYS   277      56.208  43.990  73.399  1.00  0.00           C  
ATOM   4535  HD2 LYS   277      57.179  43.705  72.992  1.00  0.00           H  
ATOM   4536  HD3 LYS   277      56.214  43.808  74.473  1.00  0.00           H  
ATOM   4537  CE  LYS   277      56.118  45.504  73.299  1.00  0.00           C  
ATOM   4538  HE2 LYS   277      55.368  45.914  73.975  1.00  0.00           H  
ATOM   4539  HE3 LYS   277      55.881  45.732  72.260  1.00  0.00           H  
ATOM   4540  NZ  LYS   277      57.384  46.154  73.625  1.00  0.00           N  
ATOM   4541  HZ1 LYS   277      58.035  45.801  72.939  1.00  0.00           H  
ATOM   4542  HZ2 LYS   277      57.317  47.149  73.468  1.00  0.00           H  
ATOM   4543  HZ3 LYS   277      57.697  46.048  74.579  1.00  0.00           H  
ATOM   4544  C   LYS   277      54.353  42.338  69.022  1.00  0.00           C  
ATOM   4545  O   LYS   277      55.256  42.473  68.166  1.00  0.00           O  
ATOM   4546  N   PRO   278      53.049  42.699  68.732  1.00  0.00           N  
ATOM   4547  CD  PRO   278      52.369  43.068  67.482  1.00  0.00           C  
ATOM   4548  HD2 PRO   278      51.998  42.179  66.971  1.00  0.00           H  
ATOM   4549  HD3 PRO   278      53.023  43.538  66.748  1.00  0.00           H  
ATOM   4550  CG  PRO   278      51.297  44.063  67.873  1.00  0.00           C  
ATOM   4551  HG2 PRO   278      51.726  45.018  68.175  1.00  0.00           H  
ATOM   4552  HG3 PRO   278      50.449  44.061  67.189  1.00  0.00           H  
ATOM   4553  CB  PRO   278      50.787  43.430  69.229  1.00  0.00           C  
ATOM   4554  HB2 PRO   278      50.459  44.197  69.930  1.00  0.00           H  
ATOM   4555  HB3 PRO   278      50.017  42.719  68.927  1.00  0.00           H  
ATOM   4556  CA  PRO   278      52.015  42.660  69.755  1.00  0.00           C  
ATOM   4557  HA  PRO   278      52.350  43.075  70.706  1.00  0.00           H  
ATOM   4558  C   PRO   278      51.591  41.203  70.083  1.00  0.00           C  
ATOM   4559  O   PRO   278      51.856  40.329  69.315  1.00  0.00           O  
ATOM   4560  N   VAL   279      50.915  41.087  71.177  1.00  0.00           N  
ATOM   4561  H   VAL   279      50.617  41.967  71.574  1.00  0.00           H  
ATOM   4562  CA  VAL   279      50.471  39.847  71.716  1.00  0.00           C  
ATOM   4563  HA  VAL   279      51.302  39.143  71.690  1.00  0.00           H  
ATOM   4564  CB  VAL   279      50.132  39.836  73.243  1.00  0.00           C  
ATOM   4565  HB  VAL   279      49.492  40.699  73.429  1.00  0.00           H  
ATOM   4566  CG1 VAL   279      49.376  38.530  73.686  1.00  0.00           C  
ATOM   4567 HG11 VAL   279      48.343  38.544  73.336  1.00  0.00           H  
ATOM   4568 HG12 VAL   279      49.976  37.701  73.310  1.00  0.00           H  
ATOM   4569 HG13 VAL   279      49.330  38.467  74.773  1.00  0.00           H  
ATOM   4570  CG2 VAL   279      51.371  40.013  74.061  1.00  0.00           C  
ATOM   4571 HG21 VAL   279      51.050  40.276  75.069  1.00  0.00           H  
ATOM   4572 HG22 VAL   279      51.981  39.114  73.971  1.00  0.00           H  
ATOM   4573 HG23 VAL   279      51.957  40.887  73.775  1.00  0.00           H  
ATOM   4574  C   VAL   279      49.328  39.305  70.851  1.00  0.00           C  
ATOM   4575  O   VAL   279      48.346  40.048  70.623  1.00  0.00           O  
ATOM   4576  N   VAL   280      49.328  38.077  70.335  1.00  0.00           N  
ATOM   4577  H   VAL   280      50.069  37.478  70.672  1.00  0.00           H  
ATOM   4578  CA  VAL   280      48.396  37.564  69.362  1.00  0.00           C  
ATOM   4579  HA  VAL   280      47.478  38.152  69.352  1.00  0.00           H  
ATOM   4580  CB  VAL   280      48.978  37.708  67.901  1.00  0.00           C  
ATOM   4581  HB  VAL   280      49.948  37.218  67.989  1.00  0.00           H  
ATOM   4582  CG1 VAL   280      48.029  36.938  66.831  1.00  0.00           C  
ATOM   4583 HG11 VAL   280      48.362  35.900  66.848  1.00  0.00           H  
ATOM   4584 HG12 VAL   280      46.975  37.061  67.077  1.00  0.00           H  
ATOM   4585 HG13 VAL   280      48.332  37.311  65.852  1.00  0.00           H  
ATOM   4586  CG2 VAL   280      49.191  39.101  67.354  1.00  0.00           C  
ATOM   4587 HG21 VAL   280      48.356  39.778  67.532  1.00  0.00           H  
ATOM   4588 HG22 VAL   280      49.973  39.530  67.981  1.00  0.00           H  
ATOM   4589 HG23 VAL   280      49.608  39.115  66.347  1.00  0.00           H  
ATOM   4590  C   VAL   280      47.956  36.115  69.592  1.00  0.00           C  
ATOM   4591  O   VAL   280      48.811  35.231  69.780  1.00  0.00           O  
ATOM   4592  N   SER   281      46.638  35.876  69.329  1.00  0.00           N  
ATOM   4593  H   SER   281      46.136  36.683  68.988  1.00  0.00           H  
ATOM   4594  CA  SER   281      45.999  34.577  69.578  1.00  0.00           C  
ATOM   4595  HA  SER   281      45.981  34.364  70.647  1.00  0.00           H  
ATOM   4596  CB  SER   281      44.577  34.647  69.088  1.00  0.00           C  
ATOM   4597  HB2 SER   281      44.523  34.815  68.012  1.00  0.00           H  
ATOM   4598  HB3 SER   281      44.125  35.475  69.633  1.00  0.00           H  
ATOM   4599  OG  SER   281      43.869  33.436  69.349  1.00  0.00           O  
ATOM   4600  HG  SER   281      42.953  33.658  69.166  1.00  0.00           H  
ATOM   4601  C   SER   281      46.734  33.361  68.929  1.00  0.00           C  
ATOM   4602  O   SER   281      47.198  33.419  67.808  1.00  0.00           O  
ATOM   4603  N   SER   282      46.738  32.239  69.625  1.00  0.00           N  
ATOM   4604  H   SER   282      46.253  32.287  70.509  1.00  0.00           H  
ATOM   4605  CA  SER   282      47.415  31.009  69.124  1.00  0.00           C  
ATOM   4606  HA  SER   282      48.307  31.310  68.575  1.00  0.00           H  
ATOM   4607  CB  SER   282      47.741  30.036  70.300  1.00  0.00           C  
ATOM   4608  HB2 SER   282      48.485  30.475  70.965  1.00  0.00           H  
ATOM   4609  HB3 SER   282      48.063  29.103  69.837  1.00  0.00           H  
ATOM   4610  OG  SER   282      46.573  29.717  70.985  1.00  0.00           O  
ATOM   4611  HG  SER   282      46.139  29.126  70.365  1.00  0.00           H  
ATOM   4612  C   SER   282      46.553  30.523  67.931  1.00  0.00           C  
ATOM   4613  O   SER   282      47.072  29.961  66.962  1.00  0.00           O  
ATOM   4614  N   GLU   283      45.219  30.653  68.034  1.00  0.00           N  
ATOM   4615  H   GLU   283      44.742  30.976  68.864  1.00  0.00           H  
ATOM   4616  CA  GLU   283      44.227  30.351  66.958  1.00  0.00           C  
ATOM   4617  HA  GLU   283      44.144  29.281  66.768  1.00  0.00           H  
ATOM   4618  CB  GLU   283      42.779  30.602  67.426  1.00  0.00           C  
ATOM   4619  HB2 GLU   283      42.096  30.424  66.594  1.00  0.00           H  
ATOM   4620  HB3 GLU   283      42.834  31.633  67.777  1.00  0.00           H  
ATOM   4621  CG  GLU   283      42.351  29.791  68.674  1.00  0.00           C  
ATOM   4622  HG2 GLU   283      41.378  30.099  69.057  1.00  0.00           H  
ATOM   4623  HG3 GLU   283      43.058  30.018  69.472  1.00  0.00           H  
ATOM   4624  CD  GLU   283      42.232  28.310  68.338  1.00  0.00           C  
ATOM   4625  OE1 GLU   283      41.675  27.967  67.300  1.00  0.00           O  
ATOM   4626  OE2 GLU   283      42.703  27.456  69.085  1.00  0.00           O  
ATOM   4627  C   GLU   283      44.475  31.112  65.610  1.00  0.00           C  
ATOM   4628  O   GLU   283      44.578  30.485  64.567  1.00  0.00           O  
ATOM   4629  N   ALA   284      44.841  32.397  65.772  1.00  0.00           N  
ATOM   4630  H   ALA   284      44.563  32.788  66.661  1.00  0.00           H  
ATOM   4631  CA  ALA   284      45.431  33.250  64.695  1.00  0.00           C  
ATOM   4632  HA  ALA   284      44.729  33.322  63.865  1.00  0.00           H  
ATOM   4633  CB  ALA   284      45.600  34.681  65.240  1.00  0.00           C  
ATOM   4634  HB1 ALA   284      44.620  35.155  65.290  1.00  0.00           H  
ATOM   4635  HB2 ALA   284      45.993  34.789  66.251  1.00  0.00           H  
ATOM   4636  HB3 ALA   284      46.255  35.215  64.552  1.00  0.00           H  
ATOM   4637  C   ALA   284      46.762  32.596  64.147  1.00  0.00           C  
ATOM   4638  O   ALA   284      46.979  32.521  62.964  1.00  0.00           O  
ATOM   4639  N   LYS   285      47.647  32.090  64.995  1.00  0.00           N  
ATOM   4640  H   LYS   285      47.565  32.365  65.964  1.00  0.00           H  
ATOM   4641  CA  LYS   285      49.011  31.697  64.507  1.00  0.00           C  
ATOM   4642  HA  LYS   285      49.368  32.377  63.733  1.00  0.00           H  
ATOM   4643  CB  LYS   285      49.979  31.550  65.748  1.00  0.00           C  
ATOM   4644  HB2 LYS   285      50.876  30.953  65.584  1.00  0.00           H  
ATOM   4645  HB3 LYS   285      49.605  31.074  66.654  1.00  0.00           H  
ATOM   4646  CG  LYS   285      50.406  32.956  66.133  1.00  0.00           C  
ATOM   4647  HG2 LYS   285      49.477  33.527  66.132  1.00  0.00           H  
ATOM   4648  HG3 LYS   285      51.034  33.342  65.330  1.00  0.00           H  
ATOM   4649  CD  LYS   285      51.116  33.157  67.448  1.00  0.00           C  
ATOM   4650  HD2 LYS   285      51.962  32.471  67.410  1.00  0.00           H  
ATOM   4651  HD3 LYS   285      50.558  32.775  68.302  1.00  0.00           H  
ATOM   4652  CE  LYS   285      51.557  34.609  67.712  1.00  0.00           C  
ATOM   4653  HE2 LYS   285      50.744  35.298  67.481  1.00  0.00           H  
ATOM   4654  HE3 LYS   285      52.445  34.680  67.085  1.00  0.00           H  
ATOM   4655  NZ  LYS   285      51.920  34.824  69.168  1.00  0.00           N  
ATOM   4656  HZ1 LYS   285      52.276  35.769  69.201  1.00  0.00           H  
ATOM   4657  HZ2 LYS   285      51.113  34.779  69.774  1.00  0.00           H  
ATOM   4658  HZ3 LYS   285      52.570  34.119  69.486  1.00  0.00           H  
ATOM   4659  C   LYS   285      49.019  30.342  63.798  1.00  0.00           C  
ATOM   4660  O   LYS   285      49.681  30.067  62.826  1.00  0.00           O  
ATOM   4661  N   ALA   286      48.231  29.419  64.259  1.00  0.00           N  
ATOM   4662  H   ALA   286      47.688  29.660  65.076  1.00  0.00           H  
ATOM   4663  CA  ALA   286      47.827  28.231  63.503  1.00  0.00           C  
ATOM   4664  HA  ALA   286      48.720  27.630  63.336  1.00  0.00           H  
ATOM   4665  CB  ALA   286      46.867  27.484  64.449  1.00  0.00           C  
ATOM   4666  HB1 ALA   286      46.776  26.488  64.015  1.00  0.00           H  
ATOM   4667  HB2 ALA   286      47.189  27.314  65.476  1.00  0.00           H  
ATOM   4668  HB3 ALA   286      45.922  28.025  64.508  1.00  0.00           H  
ATOM   4669  C   ALA   286      47.212  28.521  62.139  1.00  0.00           C  
ATOM   4670  O   ALA   286      47.560  27.842  61.255  1.00  0.00           O  
ATOM   4671  N   PHE   287      46.371  29.532  61.909  1.00  0.00           N  
ATOM   4672  H   PHE   287      46.133  30.169  62.657  1.00  0.00           H  
ATOM   4673  CA  PHE   287      45.900  29.856  60.616  1.00  0.00           C  
ATOM   4674  HA  PHE   287      45.424  28.983  60.169  1.00  0.00           H  
ATOM   4675  CB  PHE   287      44.667  30.688  60.821  1.00  0.00           C  
ATOM   4676  HB2 PHE   287      44.916  31.577  61.399  1.00  0.00           H  
ATOM   4677  HB3 PHE   287      43.869  30.180  61.363  1.00  0.00           H  
ATOM   4678  CG  PHE   287      44.118  31.302  59.624  1.00  0.00           C  
ATOM   4679  CD1 PHE   287      43.229  30.549  58.847  1.00  0.00           C  
ATOM   4680  HD1 PHE   287      42.994  29.568  59.234  1.00  0.00           H  
ATOM   4681  CE1 PHE   287      42.760  31.086  57.598  1.00  0.00           C  
ATOM   4682  HE1 PHE   287      41.993  30.583  57.028  1.00  0.00           H  
ATOM   4683  CZ  PHE   287      43.086  32.331  57.245  1.00  0.00           C  
ATOM   4684  HZ  PHE   287      42.571  32.773  56.405  1.00  0.00           H  
ATOM   4685  CE2 PHE   287      44.046  33.088  58.005  1.00  0.00           C  
ATOM   4686  HE2 PHE   287      44.435  34.014  57.608  1.00  0.00           H  
ATOM   4687  CD2 PHE   287      44.542  32.555  59.206  1.00  0.00           C  
ATOM   4688  HD2 PHE   287      45.270  33.083  59.803  1.00  0.00           H  
ATOM   4689  C   PHE   287      46.933  30.544  59.682  1.00  0.00           C  
ATOM   4690  O   PHE   287      46.983  30.169  58.537  1.00  0.00           O  
ATOM   4691  N   ILE   288      47.772  31.361  60.280  1.00  0.00           N  
ATOM   4692  H   ILE   288      47.540  31.598  61.234  1.00  0.00           H  
ATOM   4693  CA  ILE   288      48.949  32.032  59.673  1.00  0.00           C  
ATOM   4694  HA  ILE   288      48.601  32.685  58.873  1.00  0.00           H  
ATOM   4695  CB  ILE   288      49.739  32.946  60.614  1.00  0.00           C  
ATOM   4696  HB  ILE   288      50.051  32.398  61.503  1.00  0.00           H  
ATOM   4697  CG2 ILE   288      51.060  33.428  60.073  1.00  0.00           C  
ATOM   4698 HG21 ILE   288      51.871  32.847  60.510  1.00  0.00           H  
ATOM   4699 HG22 ILE   288      51.026  33.300  58.991  1.00  0.00           H  
ATOM   4700 HG23 ILE   288      51.394  34.454  60.229  1.00  0.00           H  
ATOM   4701  CG1 ILE   288      48.870  34.248  60.918  1.00  0.00           C  
ATOM   4702 HG12 ILE   288      47.824  33.967  61.032  1.00  0.00           H  
ATOM   4703 HG13 ILE   288      48.847  34.955  60.089  1.00  0.00           H  
ATOM   4704  CD1 ILE   288      49.249  35.091  62.174  1.00  0.00           C  
ATOM   4705 HD11 ILE   288      49.737  34.494  62.945  1.00  0.00           H  
ATOM   4706 HD12 ILE   288      50.025  35.819  61.936  1.00  0.00           H  
ATOM   4707 HD13 ILE   288      48.409  35.715  62.479  1.00  0.00           H  
ATOM   4708  C   ILE   288      49.856  30.911  59.109  1.00  0.00           C  
ATOM   4709  O   ILE   288      50.148  31.038  57.955  1.00  0.00           O  
ATOM   4710  N   ARG   289      50.227  29.832  59.832  1.00  0.00           N  
ATOM   4711  H   ARG   289      49.915  29.822  60.792  1.00  0.00           H  
ATOM   4712  CA  ARG   289      50.945  28.646  59.338  1.00  0.00           C  
ATOM   4713  HA  ARG   289      51.930  28.999  59.032  1.00  0.00           H  
ATOM   4714  CB  ARG   289      51.141  27.663  60.554  1.00  0.00           C  
ATOM   4715  HB2 ARG   289      51.329  26.714  60.052  1.00  0.00           H  
ATOM   4716  HB3 ARG   289      50.184  27.388  60.997  1.00  0.00           H  
ATOM   4717  CG  ARG   289      52.221  28.002  61.566  1.00  0.00           C  
ATOM   4718  HG2 ARG   289      51.893  28.934  62.027  1.00  0.00           H  
ATOM   4719  HG3 ARG   289      53.102  28.103  60.932  1.00  0.00           H  
ATOM   4720  CD  ARG   289      52.490  26.871  62.603  1.00  0.00           C  
ATOM   4721  HD2 ARG   289      52.335  25.863  62.219  1.00  0.00           H  
ATOM   4722  HD3 ARG   289      51.899  27.052  63.501  1.00  0.00           H  
ATOM   4723  NE  ARG   289      53.833  26.861  63.091  1.00  0.00           N  
ATOM   4724  HE  ARG   289      54.542  27.109  62.415  1.00  0.00           H  
ATOM   4725  CZ  ARG   289      54.353  26.792  64.343  1.00  0.00           C  
ATOM   4726  NH1 ARG   289      53.568  26.835  65.402  1.00  0.00           N  
ATOM   4727 HH11 ARG   289      52.591  26.582  65.356  1.00  0.00           H  
ATOM   4728 HH12 ARG   289      53.950  26.733  66.331  1.00  0.00           H  
ATOM   4729  NH2 ARG   289      55.587  26.985  64.455  1.00  0.00           N  
ATOM   4730 HH21 ARG   289      55.933  27.197  65.380  1.00  0.00           H  
ATOM   4731 HH22 ARG   289      56.155  27.267  63.669  1.00  0.00           H  
ATOM   4732  C   ARG   289      50.300  28.037  58.077  1.00  0.00           C  
ATOM   4733  O   ARG   289      50.952  27.906  57.081  1.00  0.00           O  
ATOM   4734  N   ARG   290      48.960  27.744  58.100  1.00  0.00           N  
ATOM   4735  H   ARG   290      48.458  28.012  58.934  1.00  0.00           H  
ATOM   4736  CA  ARG   290      48.204  27.103  56.996  1.00  0.00           C  
ATOM   4737  HA  ARG   290      48.540  26.098  56.739  1.00  0.00           H  
ATOM   4738  CB  ARG   290      46.783  26.678  57.406  1.00  0.00           C  
ATOM   4739  HB2 ARG   290      46.285  26.175  56.577  1.00  0.00           H  
ATOM   4740  HB3 ARG   290      46.248  27.550  57.782  1.00  0.00           H  
ATOM   4741  CG  ARG   290      46.700  25.662  58.501  1.00  0.00           C  
ATOM   4742  HG2 ARG   290      47.000  26.155  59.426  1.00  0.00           H  
ATOM   4743  HG3 ARG   290      47.430  24.903  58.222  1.00  0.00           H  
ATOM   4744  CD  ARG   290      45.277  25.038  58.646  1.00  0.00           C  
ATOM   4745  HD2 ARG   290      45.423  24.086  59.157  1.00  0.00           H  
ATOM   4746  HD3 ARG   290      44.824  24.745  57.698  1.00  0.00           H  
ATOM   4747  NE  ARG   290      44.187  25.845  59.274  1.00  0.00           N  
ATOM   4748  HE  ARG   290      43.531  26.213  58.600  1.00  0.00           H  
ATOM   4749  CZ  ARG   290      44.031  26.125  60.577  1.00  0.00           C  
ATOM   4750  NH1 ARG   290      44.828  25.704  61.475  1.00  0.00           N  
ATOM   4751 HH11 ARG   290      44.503  25.649  62.430  1.00  0.00           H  
ATOM   4752 HH12 ARG   290      45.502  25.021  61.161  1.00  0.00           H  
ATOM   4753  NH2 ARG   290      43.012  26.840  60.883  1.00  0.00           N  
ATOM   4754 HH21 ARG   290      42.783  27.187  61.804  1.00  0.00           H  
ATOM   4755 HH22 ARG   290      42.519  27.283  60.121  1.00  0.00           H  
ATOM   4756  C   ARG   290      48.091  27.958  55.748  1.00  0.00           C  
ATOM   4757  O   ARG   290      48.302  27.409  54.672  1.00  0.00           O  
ATOM   4758  N   CYS   291      48.044  29.272  55.889  1.00  0.00           N  
ATOM   4759  H   CYS   291      47.934  29.737  56.779  1.00  0.00           H  
ATOM   4760  CA  CYS   291      48.350  30.248  54.836  1.00  0.00           C  
ATOM   4761  HA  CYS   291      47.702  30.030  53.986  1.00  0.00           H  
ATOM   4762  CB  CYS   291      47.950  31.672  55.310  1.00  0.00           C  
ATOM   4763  HB2 CYS   291      48.277  32.411  54.579  1.00  0.00           H  
ATOM   4764  HB3 CYS   291      48.534  31.865  56.210  1.00  0.00           H  
ATOM   4765  SG  CYS   291      46.203  31.832  55.980  1.00  0.00           S  
ATOM   4766  HG  CYS   291      46.282  31.021  57.038  1.00  0.00           H  
ATOM   4767  C   CYS   291      49.847  30.234  54.290  1.00  0.00           C  
ATOM   4768  O   CYS   291      50.125  30.006  53.117  1.00  0.00           O  
ATOM   4769  N   LEU   292      50.751  30.572  55.245  1.00  0.00           N  
ATOM   4770  H   LEU   292      50.423  30.757  56.182  1.00  0.00           H  
ATOM   4771  CA  LEU   292      52.199  30.631  54.960  1.00  0.00           C  
ATOM   4772  HA  LEU   292      52.376  31.011  53.954  1.00  0.00           H  
ATOM   4773  CB  LEU   292      52.929  31.686  55.796  1.00  0.00           C  
ATOM   4774  HB2 LEU   292      53.933  31.851  55.405  1.00  0.00           H  
ATOM   4775  HB3 LEU   292      53.031  31.290  56.806  1.00  0.00           H  
ATOM   4776  CG  LEU   292      52.350  33.114  56.004  1.00  0.00           C  
ATOM   4777  HG  LEU   292      51.347  33.022  56.422  1.00  0.00           H  
ATOM   4778  CD1 LEU   292      53.274  33.985  56.835  1.00  0.00           C  
ATOM   4779 HD11 LEU   292      54.236  34.012  56.323  1.00  0.00           H  
ATOM   4780 HD12 LEU   292      52.820  34.973  56.905  1.00  0.00           H  
ATOM   4781 HD13 LEU   292      53.484  33.563  57.818  1.00  0.00           H  
ATOM   4782  CD2 LEU   292      52.268  33.805  54.598  1.00  0.00           C  
ATOM   4783 HD21 LEU   292      53.234  33.784  54.092  1.00  0.00           H  
ATOM   4784 HD22 LEU   292      51.554  33.337  53.921  1.00  0.00           H  
ATOM   4785 HD23 LEU   292      52.041  34.859  54.758  1.00  0.00           H  
ATOM   4786  C   LEU   292      52.947  29.306  54.853  1.00  0.00           C  
ATOM   4787  O   LEU   292      54.146  29.305  54.990  1.00  0.00           O  
ATOM   4788  N   ALA   293      52.288  28.223  54.397  1.00  0.00           N  
ATOM   4789  H   ALA   293      51.287  28.294  54.280  1.00  0.00           H  
ATOM   4790  CA  ALA   293      52.898  26.907  54.139  1.00  0.00           C  
ATOM   4791  HA  ALA   293      53.442  26.544  55.011  1.00  0.00           H  
ATOM   4792  CB  ALA   293      51.739  25.913  53.933  1.00  0.00           C  
ATOM   4793  HB1 ALA   293      51.069  26.039  54.784  1.00  0.00           H  
ATOM   4794  HB2 ALA   293      51.214  26.062  52.989  1.00  0.00           H  
ATOM   4795  HB3 ALA   293      52.097  24.885  53.880  1.00  0.00           H  
ATOM   4796  C   ALA   293      54.003  27.023  53.040  1.00  0.00           C  
ATOM   4797  O   ALA   293      53.889  27.693  52.038  1.00  0.00           O  
ATOM   4798  N   TYR   294      55.180  26.511  53.423  1.00  0.00           N  
ATOM   4799  H   TYR   294      55.203  25.887  54.217  1.00  0.00           H  
ATOM   4800  CA  TYR   294      56.416  26.796  52.738  1.00  0.00           C  
ATOM   4801  HA  TYR   294      56.493  27.870  52.566  1.00  0.00           H  
ATOM   4802  CB  TYR   294      57.592  26.469  53.667  1.00  0.00           C  
ATOM   4803  HB2 TYR   294      57.577  25.394  53.845  1.00  0.00           H  
ATOM   4804  HB3 TYR   294      57.386  26.964  54.615  1.00  0.00           H  
ATOM   4805  CG  TYR   294      58.958  26.893  53.177  1.00  0.00           C  
ATOM   4806  CD1 TYR   294      59.375  28.238  53.137  1.00  0.00           C  
ATOM   4807  HD1 TYR   294      58.700  29.009  53.479  1.00  0.00           H  
ATOM   4808  CE1 TYR   294      60.658  28.545  52.606  1.00  0.00           C  
ATOM   4809  HE1 TYR   294      61.074  29.540  52.553  1.00  0.00           H  
ATOM   4810  CZ  TYR   294      61.495  27.532  52.203  1.00  0.00           C  
ATOM   4811  OH  TYR   294      62.777  27.803  51.756  1.00  0.00           O  
ATOM   4812  HH  TYR   294      63.085  28.604  52.186  1.00  0.00           H  
ATOM   4813  CE2 TYR   294      61.056  26.198  52.145  1.00  0.00           C  
ATOM   4814  HE2 TYR   294      61.734  25.512  51.658  1.00  0.00           H  
ATOM   4815  CD2 TYR   294      59.795  25.852  52.701  1.00  0.00           C  
ATOM   4816  HD2 TYR   294      59.434  24.838  52.609  1.00  0.00           H  
ATOM   4817  C   TYR   294      56.524  26.158  51.373  1.00  0.00           C  
ATOM   4818  O   TYR   294      56.910  26.848  50.443  1.00  0.00           O  
ATOM   4819  N   ARG   295      56.232  24.848  51.282  1.00  0.00           N  
ATOM   4820  H   ARG   295      56.267  24.278  52.115  1.00  0.00           H  
ATOM   4821  CA  ARG   295      56.237  24.223  49.968  1.00  0.00           C  
ATOM   4822  HA  ARG   295      57.164  24.588  49.524  1.00  0.00           H  
ATOM   4823  CB  ARG   295      56.371  22.714  50.018  1.00  0.00           C  
ATOM   4824  HB2 ARG   295      56.222  22.222  49.057  1.00  0.00           H  
ATOM   4825  HB3 ARG   295      55.653  22.289  50.720  1.00  0.00           H  
ATOM   4826  CG  ARG   295      57.756  22.227  50.522  1.00  0.00           C  
ATOM   4827  HG2 ARG   295      57.986  22.590  51.524  1.00  0.00           H  
ATOM   4828  HG3 ARG   295      58.497  22.516  49.776  1.00  0.00           H  
ATOM   4829  CD  ARG   295      57.819  20.645  50.452  1.00  0.00           C  
ATOM   4830  HD2 ARG   295      58.841  20.324  50.653  1.00  0.00           H  
ATOM   4831  HD3 ARG   295      57.614  20.384  49.414  1.00  0.00           H  
ATOM   4832  NE  ARG   295      56.758  19.926  51.237  1.00  0.00           N  
ATOM   4833  HE  ARG   295      56.008  20.441  51.674  1.00  0.00           H  
ATOM   4834  CZ  ARG   295      56.648  18.640  51.416  1.00  0.00           C  
ATOM   4835  NH1 ARG   295      57.443  17.776  50.921  1.00  0.00           N  
ATOM   4836 HH11 ARG   295      57.233  16.806  51.111  1.00  0.00           H  
ATOM   4837 HH12 ARG   295      58.208  17.982  50.295  1.00  0.00           H  
ATOM   4838  NH2 ARG   295      55.721  18.149  52.105  1.00  0.00           N  
ATOM   4839 HH21 ARG   295      55.789  17.164  52.317  1.00  0.00           H  
ATOM   4840 HH22 ARG   295      54.963  18.726  52.441  1.00  0.00           H  
ATOM   4841  C   ARG   295      55.100  24.690  49.156  1.00  0.00           C  
ATOM   4842  O   ARG   295      54.020  24.920  49.724  1.00  0.00           O  
ATOM   4843  N   LYS   296      55.084  24.581  47.854  1.00  0.00           N  
ATOM   4844  H   LYS   296      55.983  24.348  47.459  1.00  0.00           H  
ATOM   4845  CA  LYS   296      53.964  24.615  46.896  1.00  0.00           C  
ATOM   4846  HA  LYS   296      53.361  25.520  46.975  1.00  0.00           H  
ATOM   4847  CB  LYS   296      54.521  24.623  45.479  1.00  0.00           C  
ATOM   4848  HB2 LYS   296      55.029  23.674  45.310  1.00  0.00           H  
ATOM   4849  HB3 LYS   296      55.121  25.527  45.369  1.00  0.00           H  
ATOM   4850  CG  LYS   296      53.461  24.710  44.298  1.00  0.00           C  
ATOM   4851  HG2 LYS   296      52.896  25.623  44.487  1.00  0.00           H  
ATOM   4852  HG3 LYS   296      52.805  23.848  44.420  1.00  0.00           H  
ATOM   4853  CD  LYS   296      53.908  24.809  42.833  1.00  0.00           C  
ATOM   4854  HD2 LYS   296      54.655  24.054  42.590  1.00  0.00           H  
ATOM   4855  HD3 LYS   296      54.432  25.745  42.640  1.00  0.00           H  
ATOM   4856  CE  LYS   296      52.655  24.685  41.994  1.00  0.00           C  
ATOM   4857  HE2 LYS   296      52.978  25.022  41.009  1.00  0.00           H  
ATOM   4858  HE3 LYS   296      51.932  25.344  42.475  1.00  0.00           H  
ATOM   4859  NZ  LYS   296      52.159  23.282  41.937  1.00  0.00           N  
ATOM   4860  HZ1 LYS   296      52.860  22.619  41.638  1.00  0.00           H  
ATOM   4861  HZ2 LYS   296      51.809  23.080  42.862  1.00  0.00           H  
ATOM   4862  HZ3 LYS   296      51.361  23.175  41.327  1.00  0.00           H  
ATOM   4863  C   LYS   296      52.913  23.638  47.293  1.00  0.00           C  
ATOM   4864  O   LYS   296      51.775  24.061  47.519  1.00  0.00           O  
ATOM   4865  N   GLU   297      53.249  22.406  47.430  1.00  0.00           N  
ATOM   4866  H   GLU   297      54.113  22.065  47.033  1.00  0.00           H  
ATOM   4867  CA  GLU   297      52.268  21.372  47.600  1.00  0.00           C  
ATOM   4868  HA  GLU   297      51.401  21.677  47.014  1.00  0.00           H  
ATOM   4869  CB  GLU   297      52.832  20.050  47.050  1.00  0.00           C  
ATOM   4870  HB2 GLU   297      53.031  20.202  45.989  1.00  0.00           H  
ATOM   4871  HB3 GLU   297      52.022  19.324  47.118  1.00  0.00           H  
ATOM   4872  CG  GLU   297      54.039  19.497  47.660  1.00  0.00           C  
ATOM   4873  HG2 GLU   297      53.848  18.426  47.589  1.00  0.00           H  
ATOM   4874  HG3 GLU   297      54.164  19.617  48.736  1.00  0.00           H  
ATOM   4875  CD  GLU   297      55.303  19.882  46.974  1.00  0.00           C  
ATOM   4876  OE1 GLU   297      55.305  21.006  46.401  1.00  0.00           O  
ATOM   4877  OE2 GLU   297      56.251  19.035  46.901  1.00  0.00           O  
ATOM   4878  C   GLU   297      51.682  21.307  49.047  1.00  0.00           C  
ATOM   4879  O   GLU   297      50.762  20.559  49.244  1.00  0.00           O  
ATOM   4880  N   ASP   298      52.380  21.905  49.997  1.00  0.00           N  
ATOM   4881  H   ASP   298      53.321  22.227  49.820  1.00  0.00           H  
ATOM   4882  CA  ASP   298      51.892  22.074  51.426  1.00  0.00           C  
ATOM   4883  HA  ASP   298      51.409  21.153  51.752  1.00  0.00           H  
ATOM   4884  CB  ASP   298      53.100  22.298  52.361  1.00  0.00           C  
ATOM   4885  HB2 ASP   298      52.815  22.714  53.327  1.00  0.00           H  
ATOM   4886  HB3 ASP   298      53.626  23.144  51.919  1.00  0.00           H  
ATOM   4887  CG  ASP   298      54.025  21.078  52.529  1.00  0.00           C  
ATOM   4888  OD1 ASP   298      55.050  21.182  53.220  1.00  0.00           O  
ATOM   4889  OD2 ASP   298      53.640  19.945  52.189  1.00  0.00           O  
ATOM   4890  C   ASP   298      50.807  23.249  51.457  1.00  0.00           C  
ATOM   4891  O   ASP   298      50.148  23.292  52.478  1.00  0.00           O  
ATOM   4892  N   ARG   299      50.550  23.929  50.323  1.00  0.00           N  
ATOM   4893  H   ARG   299      51.219  23.874  49.568  1.00  0.00           H  
ATOM   4894  CA  ARG   299      49.467  25.006  50.344  1.00  0.00           C  
ATOM   4895  HA  ARG   299      49.451  25.297  51.394  1.00  0.00           H  
ATOM   4896  CB  ARG   299      49.733  26.262  49.488  1.00  0.00           C  
ATOM   4897  HB2 ARG   299      49.097  27.083  49.819  1.00  0.00           H  
ATOM   4898  HB3 ARG   299      49.396  25.968  48.494  1.00  0.00           H  
ATOM   4899  CG  ARG   299      51.223  26.624  49.470  1.00  0.00           C  
ATOM   4900  HG2 ARG   299      51.755  26.171  48.634  1.00  0.00           H  
ATOM   4901  HG3 ARG   299      51.737  26.177  50.320  1.00  0.00           H  
ATOM   4902  CD  ARG   299      51.580  28.120  49.544  1.00  0.00           C  
ATOM   4903  HD2 ARG   299      51.172  28.332  50.532  1.00  0.00           H  
ATOM   4904  HD3 ARG   299      51.017  28.649  48.775  1.00  0.00           H  
ATOM   4905  NE  ARG   299      53.034  28.373  49.451  1.00  0.00           N  
ATOM   4906  HE  ARG   299      53.519  28.208  50.322  1.00  0.00           H  
ATOM   4907  CZ  ARG   299      53.822  28.181  48.430  1.00  0.00           C  
ATOM   4908  NH1 ARG   299      53.337  28.523  47.308  1.00  0.00           N  
ATOM   4909 HH11 ARG   299      53.927  28.582  46.490  1.00  0.00           H  
ATOM   4910 HH12 ARG   299      52.389  28.870  47.296  1.00  0.00           H  
ATOM   4911  NH2 ARG   299      55.088  27.851  48.519  1.00  0.00           N  
ATOM   4912 HH21 ARG   299      55.565  27.786  49.407  1.00  0.00           H  
ATOM   4913 HH22 ARG   299      55.694  28.087  47.747  1.00  0.00           H  
ATOM   4914  C   ARG   299      48.099  24.433  50.053  1.00  0.00           C  
ATOM   4915  O   ARG   299      47.926  23.624  49.120  1.00  0.00           O  
ATOM   4916  N   PHE   300      47.030  24.903  50.687  1.00  0.00           N  
ATOM   4917  H   PHE   300      47.213  25.642  51.351  1.00  0.00           H  
ATOM   4918  CA  PHE   300      45.647  24.644  50.357  1.00  0.00           C  
ATOM   4919  HA  PHE   300      45.450  23.581  50.216  1.00  0.00           H  
ATOM   4920  CB  PHE   300      44.847  25.137  51.661  1.00  0.00           C  
ATOM   4921  HB2 PHE   300      43.784  25.008  51.461  1.00  0.00           H  
ATOM   4922  HB3 PHE   300      44.972  26.216  51.760  1.00  0.00           H  
ATOM   4923  CG  PHE   300      45.101  24.356  52.993  1.00  0.00           C  
ATOM   4924  CD1 PHE   300      46.277  24.671  53.718  1.00  0.00           C  
ATOM   4925  HD1 PHE   300      46.939  25.441  53.351  1.00  0.00           H  
ATOM   4926  CE1 PHE   300      46.626  24.028  54.911  1.00  0.00           C  
ATOM   4927  HE1 PHE   300      47.448  24.389  55.511  1.00  0.00           H  
ATOM   4928  CZ  PHE   300      45.782  23.022  55.421  1.00  0.00           C  
ATOM   4929  HZ  PHE   300      45.958  22.425  56.304  1.00  0.00           H  
ATOM   4930  CE2 PHE   300      44.615  22.679  54.753  1.00  0.00           C  
ATOM   4931  HE2 PHE   300      44.018  21.910  55.222  1.00  0.00           H  
ATOM   4932  CD2 PHE   300      44.305  23.297  53.486  1.00  0.00           C  
ATOM   4933  HD2 PHE   300      43.370  22.996  53.037  1.00  0.00           H  
ATOM   4934  C   PHE   300      45.105  25.349  49.172  1.00  0.00           C  
ATOM   4935  O   PHE   300      45.686  26.360  48.674  1.00  0.00           O  
ATOM   4936  N   ASP   301      44.057  24.801  48.629  1.00  0.00           N  
ATOM   4937  H   ASP   301      43.740  23.850  48.753  1.00  0.00           H  
ATOM   4938  CA  ASP   301      43.328  25.577  47.655  1.00  0.00           C
[truncated: 39,814 more chars]
